# Supplementary material for: Autophagy receptor NDP52 alters DNA conformation to modulate RNA polymerase II transcription
Source: Nat Commun. 2023 May 18;14:2855. doi: 10.1038/s41467-023-38572-9 (PMC10195817; doi:10.1038/s41467-023-38572-9)
Supplement: Supplementary file 3 — Source Data [file 41467_2023_38572_MOESM3_ESM.xlsx]

## Sheet: Figure 1
	Figure 1G
	Control	Choloriquine	Rapamycin
	0.55726	0.15708	0.89886
	1.38638	0.40456	1.34556
	2.14438	0.21158	1.36758
	1.46261	0.22963	1.37865
	1.65671	0.14241	1.04201
	2.08092	0.46396	1.58471
	1.67977	1.35796	1.056
	1.40395	0.50091	1.19406
	1.34699	0.51304	1.27091
	1.75906	0.49874	1.57891
	1.78615	0.55739	1.47108
	2.00044	0.35232	1.60804
	1.10706	0.37894	1.44636
	1.22113	0.23576	1.40089
	1.19345	0.5932	1.59585
	2.06429	1.14413	1.62334
	1.09386	0.78807	1.57143
	1.85997	1.62688	1.59507
	1.17884	1.13922	1.11146
	0.78367	0.35509	1.20245
	1.34881	0.50676	1.3222
	1.10711	1.59948	1.45711
	1.67535	0.86292	1.46985
	1.02321	0.33251	1.38834
	1.40179	0.44314	1.57671
	0.90054	0.60855	1.08625
	1.12277	0.4588	1.49326
	0.42669	1.22467	1.39042
	1.49161	0.44373	1.69195
	1.54151	0.4865	1.26811
	3.35887	0.36231	2.04207
	1.26568	0.46621	1.58413
	1.06487	0.7991	1.76034
	0.74683	0.38794	1.61874
	0.56274	0.56023	2.02533
	0.85378	0.54106	1.59082
	0.48241	0.40589	1.62671
	0.67702	0.62601	2.3539
	1.09484	0.5909	1.44817
	0.94992	0.41897	1.30511
	0.79224	0.58527	1.24981
	1.33601	0.52672	1.80489
	0.72903	0.60118	0.77045
	0.64245	0.58708	1.37968
	0.99933	0.25503	1.22375
	0.87073	1.07737	1.76915
	1.02259	0.39161	1.62308
	1.162	0.33411	1.30152
	0.99993	0.29274	1.40563
	0.92032	0.36945	2.07956
	1.69378	0.38407	1.79457
	1.14806	0.37928	1.61114
	1.68202	0.44848	1.3027
	0.71366	0.32522	1.55434
	2.69953	1.02047	1.6964
	1.67357	0.55037	1.65661
	1.40041	0.28267	2.00305
	1.47069	0.58633	2.09791
	0.66492	0.31237	1.65584
	1.23274	0.33304	1.40725
	1.60521	1.15796	2.4852
	1.30032	0.30941	1.74554
	0.85049	0.17276	1.79806
	0.6318	0.4079	2.04225
	2.43663	0.31078	1.98548
	1.67748	0.26503	1.57096
	4.2733	1.26624	1.23531
	2.50404	0.42141	1.46575
	3.24245	0.27122	1.70418
	1.65832	0.60208	1.1454
	2.7353	0.4533	0.92042
	2.55874	0.56461	1.68429
	1.63243	0.18412	2.45728
	0.84337	0.56025	1.84438
	1.4537	0.21943	1.22451
	1.14265	1.73242	1.82631
	0.96935	0.20909	2.44683
	0.92427	0.32817	2.42876
	0.77961	0.68106	0.75643
	0.9961	1.16254	1.17516
	1.5737	0.88189	1.34378
	1.44045	1.63992	1.80044
	1.04605	1.38015	1.5161
	1.8059	0.69882	1.08655
	1.11586	1.20456	1.21329
	0.83768	0.28211	1.36388
	1.60042	0.43033	1.36716
	1.07255	0.32491	1.81961
	1.04944	0.52094	1.0526
	1.37099	0.46247	1.62108
	1.78275	1.12178	1.27814
	1.55742	0.74505	1.19336
	1.60305	0.35983	1.56783
	2.00222	0.44324	1.75008
	1.48264	0.66435	1.68864
	0.74842	0.81942	1.52914
	0.56786	0.62017	1.70451
	1.59586	0.8637	1.35258
	1.63623	0.99316	1.42296
	1.7724	0.49912	1.98249
	2.54416	0.4971	1.65229
	1.249	0.88475	1.55759
	2.59095	0.59584	2.96419
	1.41248	1.22222	1.63691
	1.11557	0.72443	1.70746
	3.419	0.92584	1.09694
	2.43843	1.12223	1.52154
	3.16223	0.51966	1.9055
	1.65389	0.86403	1.14421
	2.42674	0.49065	1.15218
	1.90486	0.70049	1.10102
	1.91556	0.57076	1.02511
	1.86783	0.61922	0.98134
	0.88452	0.49407	1.10566
	1.25922	1.59043	1.09975
	1.10572	0.47077	1.44306
	1.28884	0.56547	1.64679
	1.44133	0.71266	1.21899
	1.15637	0.65642	1.64878
	1.06088	0.50559	1.34499
	1.36222	0.84408	1.19064
	1.06623	0.56918	1.49001
	1.33154	0.82493	1.41519
	4.18142	0.34646	1.09378
	1.2783	0.72152	1.35768
	2.03754	0.64861	1.19283
	1.47938	0.95235	1.21289
	0.71049	0.87864	1.65522
	0.91572	1.55094	2.00768
	0.61988	1.07255	1.10634
	1.11925	0.47677	1.14193
	1.34155	0.54565	1.15779
	1.49172	1.44289	1.29905
	0.87736	0.73308	1.28219
	1.07405	0.28044	1.25958
	1.83523	1.23949	0.91289
	1.69693	1.3684	0.92224
	1.89147	1.29037	1.28874
	1.00361	1.1492	1.20682
	0.96026	0.75808	1.6337
	0.72643	1.09187	1.75
	1.27258	1.07603	1.50996
	1.52239	0.43004	1.47535
	1.00201	1.5108	1.21795
	1.03865	0.67257	1.22436
	0.62853	1.63551	1.39401
	0.67261	1.48698	1.39244
	0.87323
	0.69812
	1.00417
	0.95341
	1.05975
	0.78631
	0.96218
	1.0881
	0.9399
	1.06601
	1.06643
	0.70146
	1.57405
	1.49828
	0.4746
	1.5819
	1.24016
	0.52954
	0.99863
	0.97564
	1.13921
	0.9354
	0.92906
	0.58034
	0.87312
	1.12928
	1.16729
	0.83207
	0.81453
	0.6687
	2.07252
	0.77175
	0.38366
	0.87886
	0.67488
	1.22661
	1.0083
	0.86671
	1.14395
	0.84514
	1.14488
	0.80388
	1.05997
	1.00685
	1.09709
	1.11274
	0.96363
	1.16982
	0.80588
	0.82878
	0.98714
	1.18792
	0.84982
	1.00623
	0.80544
	1.16513
	1.17693
	1.46204
	0.91897
	1.43992
	1.81643
	0.92301
	1.05818
	0.84274
	0.68996
	0.74878
	1.39463
	2.2469
	0.56374
	1.29115
	0.91818
	0.97956
	1.06517
	0.7334
	0.81053
	0.87027
	0.78547
	0.77721
	0.45474
	0.51795
	0.73453
	0.89743
	0.91545
	0.91289
	1.434
	0.70422
	1.2688

## Sheet: Figure 2
	Figure 2C			Figure 2E					Figure 2F					Figure 2H			Figure 2I			Figure 2J				Figure 2K
	HeLa	MCF7												HeLa	MCF7		HeLa	MCF7		HeLa	MCF7			HeLa	MCF7
	Number of Molecules	Number of Molecules		r (nm)	L(r) - r	SEM			r (nm)	L(r) - r	SEM			% of Molecules in clusters	% of Molecules in clusters		Number of clusters	Number of clusters		Mean cluster area (nm^2)	Mean cluster area (nm^2)			Molecules per cluster	Molecules per cluster
	67924	140470		10	25.3184	8.50428			10	42.8515	7.01129			21.7905	56.3646		1262	3453		2757.86	3433.55			25.7679	44.4397
	45780	283156		20	48.7189	15.7295			20	81.1616	13.1124			19.7619	74.4442		823	5177		2338.86	5542.41			22.428	84.0188
	72245	191886		30	68.7675	21.3204			30	112.592	18.392			33.9691	89.3273		1584	2071		3931.91	6038.33			34.3661	115.688
	55570	492251		40	84.8938	25.3716			40	136.619	22.5081			54.1515	91.7397		1058	2212		5146.37	13719.3			53.1606	278.059
	8088	219613		50	96.9193	28.1031			50	154.425	25.7803			24.3942	86.1801		142	2637		2485.49	6383.48			29.1739	123.11
	7395	209736		60	105.715	29.7456			60	167.176	28.2489			34.5504	78.0899		145	3542		3199.03	4896.71			34.1897	87.1608
	139348	198302		70	111.771	30.6506			70	175.929	30.1599			48.1474	87.1448		3869	2101		3420.34	6677.1			37.9787	119.337
	94333	45579		80	115.978	31.0245			80	181.6	31.5709			43.6857	74.6045		2241	761		3283.21	4308.61			37.0284	63.5079
	68954	33710		90	118.649	31.0567			90	185.097	32.6452			34.217	76.4106		1632	480		2881.7	5441.45			31.1234	84.2165
	160287	34452		100	120.275	30.8777			100	186.885	33.3998			71.2254	79.6122		2382	420		4577.92	5463.36			72.9129	93.2676
	163648			110	120.986	30.6489			110	187.52	33.9227			73.2811			2582			3972.92				74.0203
	105712			120	121.189	30.3651			120	187.276	34.3157			75.8041			1535			4166.06				76.9145
				130	120.858	30.115			130	186.249	34.5586
				140	120.211	29.8974			140	184.722	34.6929
				150	119.34	29.7383			150	182.858	34.7359
				160	118.244	29.6087			160	180.713	34.723
				170	116.912	29.5138			170	178.363	34.6412
				180	115.471	29.4735			180	175.869	34.5435
				190	113.907	29.4478			190	173.191	34.4022
				200	112.226	29.4028			200	170.515	34.2439
				210	110.642	29.3458			210	167.787	34.0377
				220	108.865	29.2917			220	165.059	33.8413
				230	107.18	29.251			230	162.357	33.6119
				240	105.345	29.2342			240	159.733	33.3859
				250	103.509	29.2363			250	157.149	33.138
				260	101.852	29.2417			260	154.599	32.9251
				270	100.276	29.2524			270	152.154	32.7271
				280	98.6902	29.2836			280	149.788	32.571
				290	97.0767	29.3508			290	147.511	32.3997
				300	95.5661	29.4453			300	145.305	32.2417
				310	94.0357	29.5129			310	143.298	32.0934
				320	92.5763	29.6235			320	141.284	31.9964
				330	91.1046	29.7403			330	139.399	31.8762
				340	89.8881	29.8612			340	137.733	31.8267
				350	88.5383	30.0226			350	136.122	31.7762
				360	87.2794	30.1457			360	134.593	31.8227
				370	86.0958	30.2838			370	133.204	31.8637
				380	84.9998	30.4112			380	131.881	31.9469
				390	83.8925	30.5306			390	130.622	32.0761
				400	82.7715	30.6627			400	129.523	32.2375
				410	81.7523	30.7668			410	128.519	32.4012
				420	80.7922	30.8943			420	127.553	32.5836
				430	79.8456	31.0015			430	126.814	32.7711
				440	78.9702	31.1192			440	126.18	32.973
				450	78.0521	31.2175			450	125.623	33.1744
				460	77.2627	31.3183			460	125.196	33.4085
				470	76.5314	31.4099			470	124.86	33.7067
				480	75.7831	31.5063			480	125.327	34.5533
				490	75.1095	31.6221			490	124.099	34.2769
				500	74.4419	31.7051			500	124.121	34.8451

## Sheet: Figure 3
	Figure 3B							Figure 3C
								Replicate	Mobile Fraction	R square
	Time (seconds)	Mean Values	Standard error					1	0.68	0.96
								2	0.67	1
	1.036	1.00086	0.00149					3	0.57	1
	2.072	1.00135	0.00132					4	0.62	1
	3.109	1.00099	0.00138					5	0.49	1
	4.145	1.00186	0.00124					6	0.73	1
	5.181	0.98992	0.00984					7	0.71	1
	6.217	1.0009	0.00138					8	0.71	1
	7.253	1.00111	0.00138					9	0.8	1
	8.29	1.0014	0.00161					10	0.73	1
	9.326	1.00077	0.00149					11	0.44	1
	15.623	0.13029	0					12	0.66	1
	16.66	0.19268	0.00492					13	0.55	0.52
	17.696	0.24056	0.00791					14	0.65	1
	18.732	0.27956	0.00996					15	0.6	1
	19.768	0.31221	0.01152					16	0.7	1
	20.804	0.33998	0.01264					17	0.6	0.74
	21.841	0.36324	0.01341					18	0.67	1
	22.877	0.38385	0.01398					19	0.52	0.84
	23.913	0.40231	0.01445					20	0.6	1
	24.949	0.4181	0.01484					21	0.59	1
	25.986	0.43257	0.01517					22	0.58	0.53
	27.022	0.44572	0.01529					23	0.76	0.72
	28.058	0.4574	0.01552					24	0.68	1
	29.094	0.46872	0.01572					25	0.78	1
	30.13	0.47867	0.01587					26	0.66	0.81
	31.167	0.48813	0.01608					27	0.72	0.77
	32.203	0.49701	0.01625
	33.239	0.50486	0.01636
	34.275	0.5119	0.01638
	35.311	0.51912	0.01647
	36.348	0.52597	0.01651
	37.384	0.53154	0.01663
	38.42	0.53676	0.0167
	39.456	0.542	0.01665
	40.492	0.5469	0.0167
	41.529	0.5527	0.01691
	42.565	0.55739	0.01692
	43.601	0.56164	0.01701
	44.637	0.56575	0.0171
	45.673	0.56957	0.01711
	46.71	0.57382	0.01715
	47.746	0.57769	0.01732
	48.782	0.58188	0.01777
	49.818	0.5855	0.0178
	50.854	0.58896	0.01768
	51.89	0.59252	0.01796
	52.927	0.59565	0.01806
	53.963	0.59854	0.01792
	54.999	0.60202	0.01812
	56.035	0.60436	0.01836
	57.072	0.60727	0.01832
	58.108	0.61017	0.01839
	59.144	0.61231	0.01833
	60.18	0.61474	0.01848
	61.216	0.61607	0.01842
	62.253	0.61887	0.0185
	63.289	0.6206	0.0184
	64.325	0.62247	0.0187
	65.361	0.62459	0.01891
	66.397	0.62683	0.01908
	67.434	0.62841	0.01924
	68.47	0.6307	0.01935
	69.506	0.63287	0.01933
	70.542	0.63498	0.01921
	71.578	0.63564	0.01932
	72.615	0.63727	0.01923
	73.651	0.63918	0.0193
	74.687	0.64077	0.01937
	75.723	0.64141	0.0194
	76.759	0.64354	0.01931
	77.795	0.64458	0.01934
	78.832	0.64554	0.0193
	79.868	0.64757	0.01959
	80.904	0.64885	0.0196
	81.94	0.64946	0.01949
	82.977	0.6511	0.01947
	84.013	0.65201	0.01933
	85.049	0.65378	0.01908
	86.085	0.65522	0.01918
	87.121	0.65538	0.01911
	88.158	0.65657	0.01913
	89.194	0.65807	0.01917
	90.23	0.65899	0.01901
	91.266	0.65966	0.01905
	92.303	0.66097	0.01908
	93.339	0.66196	0.01902
	94.375	0.66242	0.01896
	95.411	0.66377	0.01907
	96.447	0.665	0.01925
	97.483	0.66612	0.01919
	98.52	0.66736	0.01923
	99.556	0.66826	0.01923
	100.592	0.66912	0.01916
	101.628	0.66983	0.01911
	102.664	0.67101	0.0192
	103.701	0.67219	0.01932
	104.737	0.67294	0.01929
	105.773	0.67374	0.01929
	106.809	0.67532	0.01942
	107.845	0.6757	0.01945
Figure 3E
	Particle 1			Particle 2			Particle 3			Particle 4			Particle 5			Particle 6			Particle 7			Particle 8			Particle 9			Particle 10			Particle 11			Particle 12			Particle 13			Particle 14			Particle 15			Particle 16			Particle 17
	x	y	z	x	y	z	x	y	z	x	y	z	x	y	z	x	y	z	x	y	z	x	y	z	x	y	z	x	y	z	x	y	z	x	y	z	x	y	z	x	y	z	x	y	z	x	y	z	x
t1	5.23848	8.36568	3.4734	1.74468	3.6408	3.03618	1.99764	4.95456	3.45156	7.70364	5.44548	3.33438	8.47548	2.3112	3.33144	0.912	2.49012	3.3474	6.0108	10.0126	3.51582	4.34808	7.39356	3.37554	7.6266	10.3805	1.95804	2.90484	4.3134	3.42468	6.28908	3.91068	3.1122	6.49608	2.58696	3.4125	6.49608	2.58696	3.4125	1.74396	3.53064	3.03744	3.9234	3.783	3.36336	5.46816	8.12916	3.39906	0.65412
t2	5.2182	8.304	3.52926	1.62216	3.62976	2.9883	1.98528	4.9584	3.3831	7.78008	5.33988	3.10926	8.4612	2.46984	3.33144	0.90816	2.613	3.39948	6.05688	9.98184	3.45534	4.40136	7.34952	3.47172	7.61544	10.5814	2.39106	2.72952	4.48356	3.16428	6.40212	3.68868	3.4272	6.50916	2.72904	3.1815	6.50916	2.72904	3.1815	1.63344	3.72612	3.35328	4.04892	3.96492	3.35118	5.265	8.45784	3.1794	0.45516
t3	5.11092	8.42136	3.45996	1.61112	3.633	3.3306	1.84224	4.76616	3.40284	7.75788	5.67768	3.39318	8.49528	2.57436	3.42678	0.8922	2.56656	3.42342	5.77548	10.0274	3.40284	4.8168	7.25028	3.44316	7.69212	10.5257	3.05634	2.6976	4.4892	3.1038	6.39636	3.71676	3.21426	6.50436	2.71116	3.31884	6.50436	2.71116	3.31884	1.73952	3.40968	3.26676	4.1874	4.03104	3.35286	5.33472	8.34	3.33522	0.43104
t4	5.34312	8.4138	3.46668	1.55172	3.42588	3.20418	1.74252	4.81548	3.3453	7.78668	5.45916	3.24828	8.58408	2.5278	3.1647	0.8574	2.57556	3.4251	5.484	10.2257	3.41712	4.42428	7.3812	3.45366	7.72992	10.5432	3.16218	2.92788	4.30608	3.36714	6.22416	3.69228	3.07902	6.50868	2.69508	3.25668	6.50868	2.69508	3.25668	1.72944	3.62256	3.35034	4.15752	3.99336	3.37512	5.35428	8.24532	3.26214	0.35172
t5	5.2638	8.35176	3.35496	1.73448	3.67596	3.20334	1.72512	4.73976	3.39444	7.84308	5.58636	3.12732	8.59656	2.24232	3.13782	0.9108	2.63544	3.34698	5.50212	10.2751	3.32262	4.6164	7.1886	3.49314	7.71876	10.6418	3.15168	2.59896	4.59864	3.34404	6.1464	3.74976	3.37974	6.50436	2.73156	3.27348	6.50436	2.73156	3.27348	1.64676	3.41496	3.23904	4.21176	3.88692	3.32682	5.3376	8.38092	3.3537	0.74484
t6	5.36136	8.33388	3.36294	1.76952	3.67908	3.25416	1.72032	4.75392	3.18066	7.77024	5.69556	3.38814	8.9088	2.50212	3.35706	0.9126	2.71956	3.3705	5.451	10.2263	3.32682	4.27896	7.35984	3.4944	7.8396	10.6367	3.07566	2.77056	4.42464	3.19494	6.18624	3.72072	3.18192	6.5202	2.79168	3.38058	6.5202	2.79168	3.38058	1.67316	3.51144	3.16848	3.91224	3.75552	3.19956	5.23104	8.32884	3.32556	0.8748
t7	5.47044	8.42748	3.39108	1.64232	3.63396	3.22602	1.83936	4.97484	3.26172	7.73688	5.649	3.0555	8.66556	2.4036	3.32934	1.09692	2.84316	3.20796	5.47992	10.2292	3.48054	4.28424	7.33608	3.35622	7.91208	10.5916	3.08028	2.50116	4.57836	2.99628	6.21348	4.09812	3.11052	6.45012	2.59668	3.44736	6.45012	2.59668	3.44736	1.65384	3.4914	3.3411	4.1574	4.03176	3.45534	5.38872	8.42292	3.21468	0.8958
t8	5.45772	8.4762	3.19872	1.74996	3.65208	3.1563	1.74204	4.71288	3.14496	7.83312	5.55216	3.3936	8.69844	2.56968	3.4776	0.94548	2.71428	3.18486	5.45856	10.1626	3.15504	4.35852	7.24896	3.35118	7.77672	10.5858	3.11892	2.58216	4.48272	3.09708	6.05484	3.79224	3.20082	6.46452	2.59464	3.3957	6.46452	2.59464	3.3957	1.53876	3.50316	3.3537	4.29012	4.09212	3.20124	5.39544	8.21388	3.35874	0.8874
t9	5.38728	8.46096	3.23694	1.64256	3.52884	3.3684	1.83084	4.76244	3.39402	7.70592	5.56536	3.4545	8.6598	2.3394	3.4419	0.91572	2.79192	3.32598	5.46228	10.1707	3.2235	4.42356	7.36956	3.34236	7.9476	10.5758	3.08826	2.61	4.56192	3.25038	6.14952	3.7086	3.16512	6.57084	2.6886	3.35916	6.57084	2.6886	3.35916	1.75332	3.50424	3.27474	4.494	4.13172	3.339	5.36304	8.376	3.3558	0.7542
t10	5.31684	8.43384	3.24828				1.8348	4.6392	3.20922							0.95808	2.49396	3.33942				4.13436	7.30836	2.07942	7.92048	10.5762	3.09666	2.6568	4.39404	3.23484	6.19116	3.87216	3.23736	6.53628	2.61348	3.1773	6.53628	2.61348	3.1773	1.72512	3.51144	3.40326	4.4688	4.25004	3.13152	5.26728	8.451	3.39906	1.0986
t11	5.31696	8.2974	3.2424				1.7616	4.63992	3.4461							1.10724	2.84328	3.17478							7.94076	10.3978	3.19578	2.70948	4.41288	3.17604	6.13944	3.79896	3.32598	6.5124	2.69784	3.42258	6.5124	2.69784	3.42258	1.70352	3.4068	3.12942				5.2494	8.36028	3.36588	0.66528
t12	5.14092	8.346	3.18654				1.91076	4.9008	3.38898							1.01592	2.9574	3.24744										2.67684	4.28064	3.22056	6.18996	3.80544	3.17436							1.4226	3.30168	3.37764							0.69972
t13	5.2602	8.32104	3.40536				1.848	4.96908	3.20922							1.15188	2.9382	3.01602										2.69496	4.36164	3.16386	6.20904	3.87732	3.36672							1.61508	3.40272	3.36084							0.69336
t14							1.85676	4.83672	3.33774							0.7626	2.94336	3.3411										2.42496	4.54956	2.9862	6.18996	3.87636	3.11976							1.88748	3.4188	3.20586							0.3918
t15							1.84236	4.99392	3.39192							0.60516	3.14472	3.06852													6.17328	3.77148	3.13236							1.84308	3.61764	3.18528							0.42252
t16							1.70688	4.86432	3.45198																						6.21564	3.819	3.16638																0.23136
t17							1.8156	4.84404	3.39738																						6.10824	3.7872	3.25962
t18							1.8768	4.59192	3.35706																						6.15936	3.77376	3.3306
t19							1.9716	4.65684	3.4587																						6.2274	3.76356	3.2466
t20							1.9974	4.90464	3.43434																						6.28668	3.76932	3.38268
t21							1.91784	5.10936	3.3852																						6.18204	3.60444	3.3642
Figure 3F					Figure 3G			Figure 3H			Figure 3I				Figure 3J
Diffusing					D values			Halo-NDP52 D values			Halo-NDP52 alpha values				D<01 static	D>0.1, D<2 slow	D>2 Diffuse
t	x	y	z		0.00073899			0.28497			0.6756				46.6912	51.1029	2.20588
1	5.06256	8.78448	2.27808		0.000745758			0.23992			0.69153				46.9925	52.6316	0.37594
2	5.09244	8.79948	2.21802		0.00104			0.21247			0.63012				57.2254	41.0405	1.7341
3	5.11908	8.85024	1.58928		0.00105			0.21229			0.64269				65	33.8462	1.15385
4	5.11452	8.82708	1.61658		0.00112			0.22321			0.72034				55.9194	42.5693	1.51134
5	5.17608	8.86524	1.74216		0.00113			0.268			0.62793				45.3333	53.3333	1.33333
6	5.12724	8.83152	1.89252		0.00113			0.19867			0.70212				61.086	37.7828	1.13122
7	5.052	8.45268	2.31462		0.00126			0.26103			0.77032				53.9863	44.4191	1.59453
8	4.91268	8.445	3.40326		0.00127			0.22202			0.6861				57.8512	40.7713	1.37741
9	5.21124	8.40552	3.42342		0.00132			0.18538			0.69046				59.3182	40.2273	0.45455
10	4.82664	8.21652	3.48516		0.00139			0.20161			0.69971				57.8667	41.6	0.53333
					0.0014			0.19882			0.67355				65.1944	33.2156	1.59011
					0.00141			0.22757			0.71337				58.3333	40.2381	1.42857
					0.00142			0.13279			0.64814				72.3861	26.8097	0.80429
Confined					0.00142			0.2261			0.74685				59.434	38.6793	1.88679
t	x	y	z		0.00146			0.18475			0.719				64.5669	34.1732	1.25984
1	6.11892	0.22512	3.51582		0.00147			0.22528			0.7121				60.4061	37.8173	1.77665
2	6.2214	0.27012	3.41754		0.00152			0.22214			0.73686				59.8753	39.0852	1.0395
3	6.28476	0.26868	3.37344		0.00153			0.21489			0.73859				56.7718	41.9295	1.2987
4	6.36528	0.29148	3.00888		0.00159			0.22527			0.70898				45.1282	53.8462	1.02564
5	6.23412	0.24924	3.27264		0.00162			0.18411			0.65345				60.3399	37.9603	1.69972
6	6.22032	0.2148	3.3726		0.00162			0.2593			0.74146				49.6815	49.6815	0.63694
7	6.22632	0.17988	3.2949		0.00163			0.20791			0.70612				59.0206	39.6907	1.28866
8	6.16008	0.19704	3.14874		0.00165			0.45222			0.81154				36.6412	58.0153	5.34351
9	6.33012	0.17088	3.1332		0.00165			0.23934			0.71196				52.6502	46.6431	0.70671
10	6.2538	0.1662	3.33774		0.00166			0.19777			0.71011				64.4699	34.3839	1.14613
11	6.42264	0.22608	3.39864		0.0017			0.17365			0.61105				71.4286	27.0677	1.50376
12	6.26304	0.19284	3.36462		0.00171			0.21162			0.67687				62.5	35.5263	1.97368
13	6.24024	0.21588	3.1101		0.00172			0.25294			0.72676				54.7945	43.1507	2.05479
14	6.2166	0.21792	3.21426		0.00172			0.19908			0.70811				62.6984	36.5079	0.79365
15	6.40428	0.33048	3.22854		0.00173			0.33087			0.6749				50.8772	45.614	3.50877
16	6.52128	0.39768	3.2214		0.00174			0.31882			0.74515				46.2094	50.9025	2.88809
17	6.71676	0.5418	3.2865		0.00175			0.27124			0.71193				53.5593	44.0678	2.37288
18	6.60852	0.44592	3.22182		0.0018			0.27423			0.72394				46.3722	52.0505	1.57729
19	6.53472	0.33696	3.2088		0.00182			0.28293			0.74736				46.4286	51.7857	1.78571
20	6.27588	0.1908	3.35496		0.00183			0.3318			0.771				46.9136	49.7942	3.29218
21	6.20328	0.52608	3.53514		0.00183			0.28353			0.74007				60.9958	35.6846	3.3195
22	6.24216	0.1308	3.01728		0.00183			0.26602			0.70814				49.0741	49.0741	1.85185
23	6.43116	0.19488	3.05676		0.00185			0.33176			0.71749				46.3277	51.4124	2.25989
24	6.453	0.37632	3.32808		0.00187			0.18411			0.57411				67.8363	30.4094	1.75439
25	6.48264	0.48468	3.26298		0.00187			0.21969			0.66686				63.1579	35.9649	0.87719
26	6.564	0.39708	3.07986		0.00188			0.14055			0.63527				72.7273	25.7576	1.51515
27	6.33096	0.7686	3.3768		0.00188			0.26659			0.69365				33.3333	66.6667	0
28	6.51072	0.67704	3.13236		0.00189			0.1586			0.65698				62.3188	37.3188	0.36232
29	6.64788	1.02756	3.35454		0.0019			0.211			0.65493				52.7027	45.946	1.35135
30	6.56496	0.69024	3.45492		0.00191			0.17005			0.65132				64.6853	34.2657	1.04895
					0.00192			0.27907			0.68722				50.4348	46.9565	2.6087
					0.00192			0.336			0.71514				50.5814	45.3488	4.06977
					0.00193			0.28465			0.72761				59.5238	36.9048	3.57143
					0.00193			0.23245			0.68371				54.2308	44.6154	1.15385
					0.00194			0.22748			0.67839				63	35	2
					0.00194
					0.00196
					0.00198
					0.00206
					0.00211
					0.00212
					0.00212
					0.00213
					0.00213
					0.00215
					0.00215
					0.00216
					0.00216
					0.00218
					0.00218
					0.0022
					0.0022
					0.00221
					0.00221
					0.00222
					0.00224
					0.00224
					0.00225
					0.00227
					0.00228
					0.00229
					0.0023
					0.00233
					0.00234
					0.00235
					0.00235
					0.00235
					0.00236
					0.00237
					0.0024
					0.00241
					0.00242
					0.00243
					0.00243
					0.00244
					0.00246
					0.00246
					0.00246
					0.00247
					0.00248
					0.00248
					0.00248
					0.00249
					0.00249
					0.00252
					0.00253
					0.00253
					0.00256
					0.00258
					0.00258
					0.00259
					0.0026
					0.00263
					0.00263
					0.00264
					0.00265
					0.00266
					0.00267
					0.00268
					0.00269
					0.00269
					0.00269
					0.0027
					0.00271
					0.00272
					0.00273
					0.00276
					0.00277
					0.00279
					0.00279
					0.0028
					0.0028
					0.00281
					0.00281
					0.00282
					0.00282
					0.00283
					0.00283
					0.00283
					0.00284
					0.00286
					0.00287
					0.00289
					0.00289
					0.00289
					0.00289
					0.00289
					0.0029
					0.0029
					0.00291
					0.00291
					0.00291
					0.00291
					0.00292
					0.00292
					0.00292
					0.00293
					0.00294
					0.00295
					0.00295
					0.00297
					0.00297
					0.00299
					0.003
					0.003
					0.003
					0.00301
					0.00301
					0.00302
					0.00303
					0.00303
					0.00304
					0.00306
					0.00307
					0.00308
					0.00308
					0.00309
					0.00309
					0.0031
					0.00311
					0.00311
					0.00313
					0.00313
					0.00314
					0.00314
					0.00314
					0.00315
					0.00316
					0.00317
					0.00318
					0.00318
					0.00318
					0.0032
					0.0032
					0.0032
					0.00321
					0.00322
					0.00323
					0.00323
					0.00324
					0.00325
					0.00325
					0.00326
					0.00327
					0.00328
					0.00329
					0.0033
					0.00331
					0.00331
					0.00331
					0.00332
					0.00332
					0.00332
					0.00332
					0.00332
					0.00333
					0.00334
					0.00334
					0.00334
					0.00334
					0.00334
					0.00335
					0.00336
					0.00336
					0.00336
					0.00336
					0.00337
					0.00338
					0.00341
					0.00341
					0.00341
					0.00342
					0.00342
					0.00344
					0.00345
					0.00346
					0.00347
					0.00348
					0.00349
					0.00349
					0.00349
					0.0035
					0.00351
					0.00352
					0.00352
					0.00353
					0.00354
					0.00355
					0.00355
					0.00356
					0.00356
					0.00356
					0.00358
					0.00358
					0.00358
					0.00359
					0.00359
					0.0036
					0.00362
					0.00362
					0.00362
					0.00362
					0.00363
					0.00363
					0.00363
					0.00364
					0.00365
					0.00365
					0.00365
					0.00365
					0.00366
					0.00366
					0.00366
					0.00367
					0.00369
					0.00369
					0.00369
					0.00369
					0.0037
					0.0037
					0.0037
					0.00371
					0.00371
					0.00372
					0.00373
					0.00373
					0.00373
					0.00375
					0.00375
					0.00375
					0.00375
					0.00375
					0.00376
					0.00376
					0.00377
					0.00377
					0.0038
					0.0038
					0.0038
					0.00381
					0.00381
					0.00381
					0.00382
					0.00382
					0.00382
					0.00383
					0.00383
					0.00383
					0.00384
					0.00384
					0.00386
					0.00386
					0.00387
					0.00387
					0.00387
					0.00388
					0.00388
					0.00388
					0.00389
					0.00389
					0.0039
					0.0039
					0.00392
					0.00392
					0.00393
					0.00395
					0.00396
					0.00397
					0.00397
					0.00397
					0.00397
					0.00398
					0.00398
					0.00399
					0.00399
					0.00399
					0.004
					0.004
					0.00401
					0.00402
					0.00403
					0.00403
					0.00403
					0.00404
					0.00404
					0.00405
					0.00407
					0.00407
					0.00407
					0.00408
					0.00408
					0.00408
					0.00409
					0.0041
					0.0041
					0.0041
					0.0041
					0.00411
					0.00412
					0.00413
					0.00413
					0.00413
					0.00413
					0.00413
					0.00414
					0.00414
					0.00414
					0.00415
					0.00415
					0.00415
					0.00416
					0.00416
					0.00416
					0.00417
					0.00417
					0.00417
					0.00419
					0.0042
					0.00421
					0.00421
					0.00422
					0.00423
					0.00425
					0.00427
					0.00427
					0.00427
					0.00427
					0.00427
					0.00428
					0.00429
					0.00429
					0.00429
					0.0043
					0.0043
					0.00431
					0.00432
					0.00432
					0.00432
					0.00433
					0.00433
					0.00433
					0.00433
					0.00433
					0.00434
					0.00434
					0.00434
					0.00434
					0.00435
					0.00435
					0.00436
					0.00437
					0.00438
					0.00438
					0.00438
					0.00438
					0.00439
					0.00439
					0.00439
					0.0044
					0.00441
					0.00441
					0.00442
					0.00443
					0.00444
					0.00445
					0.00445
					0.00446
					0.00446
					0.00446
					0.00448
					0.00448
					0.00449
					0.0045
					0.0045
					0.0045
					0.00451
					0.00451
					0.00451
					0.00452
					0.00452
					0.00453
					0.00453
					0.00453
					0.00453
					0.00453
					0.00453
					0.00454
					0.00454
					0.00455
					0.00455
					0.00456
					0.00456
					0.00457
					0.00457
					0.00457
					0.00458
					0.00458
					0.00459
					0.00461
					0.00461
					0.00461
					0.00461
					0.00462
					0.00462
					0.00464
					0.00464
					0.00464
					0.00464
					0.00464
					0.00464
					0.00464
					0.00465
					0.00467
					0.00467
					0.00468
					0.00468
					0.00469
					0.00469
					0.0047
					0.00471
					0.00474
					0.00474
					0.00474
					0.00475
					0.00475
					0.00475
					0.00476
					0.00476
					0.00478
					0.00478
					0.00479
					0.0048
					0.0048
					0.0048
					0.0048
					0.00481
					0.00481
					0.00482
					0.00483
					0.00485
					0.00486
					0.00486
					0.00487
					0.00487
					0.00489
					0.00489
					0.00489
					0.0049
					0.00491
					0.00492
					0.00494
					0.00494
					0.00494
					0.00495
					0.00496
					0.00497
					0.00497
					0.00498
					0.00498
					0.005
					0.00501
					0.00501
					0.00501
					0.00504
					0.00504
					0.00504
					0.00505
					0.00505
					0.00507
					0.00507
					0.00508
					0.00508
					0.00508
					0.0051
					0.0051
					0.0051
					0.00511
					0.00512
					0.00512
					0.00512
					0.00513
					0.00513
					0.00513
					0.00513
					0.00514
					0.00514
					0.00515
					0.00515
					0.00515
					0.00515
					0.00516
					0.00517
					0.0052
					0.00521
					0.00523
					0.00523
					0.00524
					0.00524
					0.00525
					0.00525
					0.00525
					0.00526
					0.00526
					0.00527
					0.00527
					0.00529
					0.00529
					0.0053
					0.0053
					0.0053
					0.00531
					0.00531
					0.00531
					0.00531
					0.00532
					0.00532
					0.00533
					0.00533
					0.00533
					0.00533
					0.00535
					0.00535
					0.00535
					0.00535
					0.00536
					0.00537
					0.00537
					0.00538
					0.00539
					0.0054
					0.0054
					0.0054
					0.00541
					0.00542
					0.00543
					0.00543
					0.00543
					0.00543
					0.00545
					0.00545
					0.00545
					0.00546
					0.00546
					0.00547
					0.00547
					0.00548
					0.0055
					0.0055
					0.00552
					0.00552
					0.00554
					0.00554
					0.00555
					0.00555
					0.00556
					0.00557
					0.00557
					0.00557
					0.00558
					0.00558
					0.00558
					0.00559
					0.00559
					0.00559
					0.0056
					0.0056
					0.00561
					0.00561
					0.00562
					0.00563
					0.00563
					0.00563
					0.00564
					0.00564
					0.00565
					0.00565
					0.00565
					0.00565
					0.00566
					0.00566
					0.00567
					0.00568
					0.00569
					0.00569
					0.0057
					0.0057
					0.00571
					0.00571
					0.00571
					0.00574
					0.00575
					0.00576
					0.00576
					0.00577
					0.00578
					0.00578
					0.00579
					0.00579
					0.0058
					0.00581
					0.00583
					0.00584
					0.00585
					0.00585
					0.00586
					0.00588
					0.00589
					0.00591
					0.00591
					0.00592
					0.00592
					0.00592
					0.00593
					0.00593
					0.00594
					0.00595
					0.00595
					0.00595
					0.00595
					0.00595
					0.00596
					0.00596
					0.00597
					0.00597
					0.00598
					0.00598
					0.00599
					0.006
					0.006
					0.00601
					0.00602
					0.00603
					0.00603
					0.00603
					0.00603
					0.00604
					0.00605
					0.00605
					0.00606
					0.00606
					0.00607
					0.00607
					0.00608
					0.00608
					0.00608
					0.0061
					0.0061
					0.00611
					0.00612
					0.00613
					0.00614
					0.00614
					0.00615
					0.00615
					0.00615
					0.00615
					0.00616
					0.00617
					0.00618
					0.00618
					0.00619
					0.0062
					0.0062
					0.0062
					0.00621
					0.00621
					0.00622
					0.00622
					0.00623
					0.00623
					0.00624
					0.00624
					0.00625
					0.00625
					0.00625
					0.00626
					0.00626
					0.00626
					0.00626
					0.00627
					0.00627
					0.00628
					0.00628
					0.00629
					0.00629
					0.00629
					0.00629
					0.0063
					0.0063
					0.0063
					0.0063
					0.00631
					0.00631
					0.00632
					0.00633
					0.00633
					0.00634
					0.00634
					0.00635
					0.00636
					0.00636
					0.00636
					0.00636
					0.00637
					0.00638
					0.00638
					0.00638
					0.00638
					0.00638
					0.00639
					0.00639
					0.00639
					0.00639
					0.00639
					0.00639
					0.00641
					0.00641
					0.00642
					0.00642
					0.00642
					0.00643
					0.00644
					0.00644
					0.00645
					0.00646
					0.00646
					0.00647
					0.00648
					0.0065
					0.00652
					0.00652
					0.00652
					0.00654
					0.00655
					0.00655
					0.00656
					0.00656
					0.00656
					0.00656
					0.00657
					0.00657
					0.00657
					0.00657
					0.00657
					0.00658
					0.00658
					0.00659
					0.00659
					0.0066
					0.0066
					0.00661
					0.00661
					0.00662
					0.00664
					0.00664
					0.00664
					0.00665
					0.00665
					0.00665
					0.00668
					0.00668
					0.00668
					0.00669
					0.00669
					0.0067
					0.0067
					0.00671
					0.00671
					0.00671
					0.00672
					0.00673
					0.00674
					0.00674
					0.00674
					0.00674
					0.00675
					0.00675
					0.00676
					0.00676
					0.00679
					0.00679
					0.00679
					0.00679
					0.0068
					0.00681
					0.00683
					0.00683
					0.00683
					0.00684
					0.00685
					0.00685
					0.00686
					0.00686
					0.00687
					0.00687
					0.00687
					0.00687
					0.00688
					0.0069
					0.0069
					0.0069
					0.0069
					0.00691
					0.00692
					0.00692
					0.00693
					0.00693
					0.00693
					0.00693
					0.00694
					0.00694
					0.00695
					0.00695
					0.00696
					0.00697
					0.007
					0.007
					0.00701
					0.00701
					0.00701
					0.00702
					0.00702
					0.00702
					0.00702
					0.00703
					0.00703
					0.00703
					0.00703
					0.00703
					0.00703
					0.00704
					0.00704
					0.00704
					0.00705
					0.00705
					0.00706
					0.00706
					0.00707
					0.00707
					0.00708
					0.00708
					0.00709
					0.0071
					0.00711
					0.00712
					0.00712
					0.00713
					0.00713
					0.00713
					0.00714
					0.00715
					0.00715
					0.00716
					0.00716
					0.00716
					0.00717
					0.00717
					0.00717
					0.00718
					0.00718
					0.00719
					0.00719
					0.00719
					0.00721
					0.00722
					0.00723
					0.00724
					0.00724
					0.00725
					0.00726
					0.00726
					0.00726
					0.00726
					0.00726
					0.00728
					0.00728
					0.00728
					0.00729
					0.00729
					0.00729
					0.00731
					0.00731
					0.00732
					0.00734
					0.00734
					0.00734
					0.00734
					0.00734
					0.00735
					0.00735
					0.00735
					0.00736
					0.00737
					0.00737
					0.00737
					0.00737
					0.00738
					0.00738
					0.00739
					0.0074
					0.0074
					0.0074
					0.00741
					0.00741
					0.00742
					0.00742
					0.00742
					0.00742
					0.00742
					0.00743
					0.00743
					0.00743
					0.00744
					0.00745
					0.00746
					0.00746
					0.00748
					0.00749
					0.00749
					0.00749
					0.0075
					0.0075
					0.0075
					0.0075
					0.00751
					0.00752
					0.00753
					0.00753
					0.00753
					0.00753
					0.00754
					0.00755
					0.00756
					0.00756
					0.00756
					0.00758
					0.00758
					0.00759
					0.0076
					0.0076
					0.0076
					0.00761
					0.00762
					0.00762
					0.00762
					0.00762
					0.00762
					0.00762
					0.00762
					0.00763
					0.00765
					0.00766
					0.00766
					0.00767
					0.00768
					0.00768
					0.00769
					0.0077
					0.0077
					0.00772
					0.00772
					0.00772
					0.00773
					0.00773
					0.00773
					0.00773
					0.00773
					0.00773
					0.00773
					0.00774
					0.00774
					0.00774
					0.00775
					0.00776
					0.00776
					0.00777
					0.00778
					0.00778
					0.00778
					0.00778
					0.00781
					0.00781
					0.00782
					0.00784
					0.00785
					0.00786
					0.00786
					0.00786
					0.00789
					0.0079
					0.0079
					0.00791
					0.00793
					0.00793
					0.00793
					0.00794
					0.00794
					0.00794
					0.00795
					0.00795
					0.00795
					0.00797
					0.00797
					0.00798
					0.008
					0.008
					0.00801
					0.00801
					0.00801
					0.00801
					0.00802
					0.00802
					0.00803
					0.00803
					0.00803
					0.00806
					0.00806
					0.00807
					0.00807
					0.00808
					0.00808
					0.00808
					0.00809
					0.00809
					0.00809
					0.00811
					0.00811
					0.00811
					0.00811
					0.00813
					0.00814
					0.00814
					0.00815
					0.00817
					0.00817
					0.00817
					0.00817
					0.00818
					0.0082
					0.0082
					0.00821
					0.00821
					0.00822
					0.00822
					0.00822
					0.00822
					0.00823
					0.00823
					0.00823
					0.00824
					0.00824
					0.00825
					0.00825
					0.00825
					0.00826
					0.00826
					0.00827
					0.00827
					0.00827
					0.00828
					0.00829
					0.00833
					0.00833
					0.00833
					0.00833
					0.00835
					0.00835
					0.00835
					0.00835
					0.00835
					0.00836
					0.00836
					0.00836
					0.00836
					0.00836
					0.00837
					0.00839
					0.0084
					0.0084
					0.00843
					0.00843
					0.00843
					0.00843
					0.00844
					0.00845
					0.00845
					0.00845
					0.00846
					0.00846
					0.00847
					0.00847
					0.00847
					0.00847
					0.00849
					0.0085
					0.00851
					0.00852
					0.00852
					0.00852
					0.00853
					0.00854
					0.00854
					0.00856
					0.00856
					0.00857
					0.00858
					0.00858
					0.0086
					0.00861
					0.00861
					0.00863
					0.00863
					0.00863
					0.00864
					0.00864
					0.00865
					0.00865
					0.00866
					0.00866
					0.00866
					0.00866
					0.00867
					0.00867
					0.00868
					0.00869
					0.00869
					0.0087
					0.0087
					0.00871
					0.00871
					0.00872
					0.00872
					0.00872
					0.00873
					0.00873
					0.00874
					0.00874
					0.00874
					0.00874
					0.00874
					0.00875
					0.00875
					0.00875
					0.00876
					0.00877
					0.00878
					0.00878
					0.00879
					0.00879
					0.00879
					0.00882
					0.00882
					0.00882
					0.00883
					0.00883
					0.00884
					0.00884
					0.00884
					0.00884
					0.00885
					0.00885
					0.00886
					0.00886
					0.00887
					0.00888
					0.0089
					0.0089
					0.00891
					0.00891
					0.00892
					0.00892
					0.00893
					0.00893
					0.00893
					0.00893
					0.00893
					0.00893
					0.00893
					0.00893
					0.00894
					0.00894
					0.00895
					0.00896
					0.00897
					0.00897
					0.00898
					0.00899
					0.00899
					0.009
					0.009
					0.00901
					0.00901
					0.00902
					0.00902
					0.00904
					0.00904
					0.00905
					0.00906
					0.00906
					0.00907
					0.00909
					0.00909
					0.0091
					0.00911
					0.00911
					0.00911
					0.00911
					0.00912
					0.00912
					0.00912
					0.00912
					0.00913
					0.00913
					0.00913
					0.00914
					0.00915
					0.00916
					0.00916
					0.00917
					0.00918
					0.0092
					0.00921
					0.00921
					0.00921
					0.00921
					0.00921
					0.00922
					0.00922
					0.00922
					0.00922
					0.00923
					0.00924
					0.00924
					0.00924
					0.00925
					0.00926
					0.00926
					0.00927
					0.00929
					0.00929
					0.00929
					0.0093
					0.0093
					0.0093
					0.0093
					0.00931
					0.00931
					0.00931
					0.00932
					0.00933
					0.00933
					0.00933
					0.00934
					0.00935
					0.00936
					0.00936
					0.00937
					0.00938
					0.00939
					0.00939
					0.00941
					0.00942
					0.00943
					0.00943
					0.00944
					0.00944
					0.00944
					0.00945
					0.00946
					0.00947
					0.00947
					0.00947
					0.00947
					0.00947
					0.00948
					0.00949
					0.00949
					0.00949
					0.0095
					0.00951
					0.00951
					0.00952
					0.00953
					0.00954
					0.00954
					0.00954
					0.00955
					0.00955
					0.00955
					0.00955
					0.00956
					0.00957
					0.00957
					0.00957
					0.00957
					0.00958
					0.00959
					0.00959
					0.00961
					0.00961
					0.00962
					0.00962
					0.00963
					0.00963
					0.00963
					0.00964
					0.00964
					0.00964
					0.00965
					0.00965
					0.00967
					0.00967
					0.00967
					0.00967
					0.00969
					0.00969
					0.00969
					0.0097
					0.0097
					0.00971
					0.00971
					0.00973
					0.00974
					0.00974
					0.00974
					0.00974
					0.00974
					0.00975
					0.00975
					0.00976
					0.00977
					0.00977
					0.00977
					0.00978
					0.00978
					0.00979
					0.0098
					0.00983
					0.00983
					0.00984
					0.00985
					0.00986
					0.00986
					0.00986
					0.00986
					0.00987
					0.00988
					0.00988
					0.00988
					0.00989
					0.00989
					0.00989
					0.0099
					0.00991
					0.00992
					0.00994
					0.00995
					0.00996
					0.00996
					0.00996
					0.00996
					0.00997
					0.00998
					0.00999
					0.01
					0.01
					0.01
					0.01001
					0.01001
					0.01004
					0.01004
					0.01004
					0.01004
					0.01005
					0.01005
					0.01006
					0.01007
					0.01007
					0.01007
					0.01008
					0.01008
					0.01009
					0.01009
					0.01009
					0.01009
					0.01009
					0.01009
					0.01009
					0.01009
					0.01009
					0.0101
					0.01012
					0.01013
					0.01013
					0.01014
					0.01014
					0.01014
					0.01014
					0.01015
					0.01016
					0.01016
					0.01016
					0.01017
					0.01017
					0.01019
					0.01019
					0.01019
					0.0102
					0.0102
					0.0102
					0.01021
					0.01021
					0.01022
					0.01022
					0.01022
					0.01023
					0.01023
					0.01024
					0.01025
					0.01025
					0.01027
					0.01027
					0.01027
					0.01027
					0.01028
					0.01028
					0.01028
					0.01028
					0.01029
					0.01029
					0.01029
					0.0103
					0.0103
					0.01031
					0.01031
					0.01032
					0.01032
					0.01033
					0.01033
					0.01034
					0.01034
					0.01034
					0.01034
					0.01036
					0.01037
					0.01037
					0.01039
					0.01039
					0.01039
					0.01039
					0.01039
					0.0104
					0.0104
					0.0104
					0.01041
					0.01041
					0.01042
					0.01042
					0.01043
					0.01043
					0.01043
					0.01044
					0.01044
					0.01044
					0.01045
					0.01046
					0.01049
					0.01049
					0.01049
					0.01051
					0.01051
					0.01051
					0.01051
					0.01051
					0.01052
					0.01052
					0.01053
					0.01053
					0.01054
					0.01054
					0.01055
					0.01055
					0.01055
					0.01055
					0.01056
					0.01056
					0.01057
					0.01057
					0.01058
					0.01058
					0.01058
					0.01058
					0.01058
					0.01059
					0.0106
					0.0106
					0.0106
					0.01061
					0.01061
					0.01062
					0.01062
					0.01063
					0.01066
					0.01066
					0.01066
					0.01067
					0.01068
					0.01069
					0.01069
					0.0107
					0.0107
					0.0107
					0.01071
					0.01072
					0.01072
					0.01072
					0.01073
					0.01073
					0.01074
					0.01074
					0.01075
					0.01075
					0.01075
					0.01077
					0.01077
					0.01078
					0.01078
					0.01079
					0.01079
					0.01081
					0.01082
					0.01082
					0.01082
					0.01083
					0.01083
					0.01084
					0.01084
					0.01084
					0.01084
					0.01087
					0.01087
					0.01087
					0.01088
					0.01088
					0.01089
					0.01089
					0.0109
					0.01091
					0.01091
					0.01092
					0.01093
					0.01093
					0.01093
					0.01095
					0.01095
					0.01095
					0.01096
					0.01096
					0.01096
					0.01096
					0.01097
					0.01097
					0.01097
					0.01097
					0.01097
					0.01098
					0.01098
					0.01098
					0.01098
					0.01099
					0.01099
					0.01099
					0.01099
					0.011
					0.01102
					0.01103
					0.01103
					0.01104
					0.01104
					0.01104
					0.01106
					0.01106
					0.01107
					0.01107
					0.01107
					0.01107
					0.01109
					0.01109
					0.0111
					0.0111
					0.0111
					0.01111
					0.01111
					0.01111
					0.01112
					0.01112
					0.01114
					0.01115
					0.01115
					0.01115
					0.01117
					0.01117
					0.01118
					0.01118
					0.0112
					0.0112
					0.0112
					0.01121
					0.01122
					0.01123
					0.01123
					0.01125
					0.01125
					0.01126
					0.01126
					0.01127
					0.01128
					0.01129
					0.01129
					0.0113
					0.0113
					0.0113
					0.01133
					0.01133
					0.01133
					0.01133
					0.01134
					0.01135
					0.01136
					0.01136
					0.01137
					0.01137
					0.01138
					0.01138
					0.01138
					0.01138
					0.01139
					0.01139
					0.01139
					0.0114
					0.0114
					0.01141
					0.01142
					0.01142
					0.01142
					0.01143
					0.01143
					0.01143
					0.01144
					0.01145
					0.01145
					0.01146
					0.01147
					0.0115
					0.0115
					0.01152
					0.01152
					0.01152
					0.01155
					0.01155
					0.01155
					0.01156
					0.01158
					0.01158
					0.01159
					0.0116
					0.01163
					0.01163
					0.01164
					0.01164
					0.01165
					0.01165
					0.01167
					0.01168
					0.01168
					0.01168
					0.01169
					0.01172
					0.01173
					0.01173
					0.01174
					0.01174
					0.01174
					0.01174
					0.01176
					0.01177
					0.01178
					0.01178
					0.01179
					0.0118
					0.01181
					0.01182
					0.01183
					0.01183
					0.01184
					0.01184
					0.01185
					0.01186
					0.01186
					0.01187
					0.01187
					0.01187
					0.01188
					0.01188
					0.01189
					0.0119
					0.01192
					0.01192
					0.01192
					0.01193
					0.01193
					0.01194
					0.01195
					0.01196
					0.01196
					0.01196
					0.01196
					0.01197
					0.01197
					0.01198
					0.01198
					0.01199
					0.01199
					0.012
					0.01201
					0.01201
					0.01201
					0.01202
					0.01202
					0.01202
					0.01203
					0.01203
					0.01204
					0.01204
					0.01204
					0.01205
					0.01205
					0.01205
					0.01206
					0.01206
					0.01206
					0.01207
					0.01207
					0.01208
					0.01209
					0.01209
					0.0121
					0.0121
					0.0121
					0.01211
					0.01211
					0.01211
					0.01211
					0.01212
					0.01212
					0.01212
					0.01214
					0.01214
					0.01215
					0.01215
					0.01217
					0.01217
					0.01217
					0.01218
					0.01219
					0.0122
					0.0122
					0.01221
					0.01222
					0.01222
					0.01222
					0.01224
					0.01224
					0.01225
					0.01226
					0.01227
					0.01228
					0.01229
					0.01229
					0.0123
					0.0123
					0.0123
					0.01231
					0.01231
					0.01234
					0.01234
					0.01235
					0.01236
					0.01236
					0.01236
					0.01236
					0.01237
					0.01237
					0.01238
					0.01238
					0.01239
					0.01239
					0.0124
					0.0124
					0.01241
					0.01242
					0.01242
					0.01244
					0.01244
					0.01244
					0.01245
					0.01245
					0.01245
					0.01245
					0.01246
					0.01247
					0.01248
					0.01249
					0.0125
					0.0125
[truncated: 12,451 more rows]
[truncated: 1,352 more columns]

## Sheet: Figure 4
	Figure 4B							Figure 4C								Figure 4D						Figure 4E								Figure 4F						Figure 4G							Figure 4O
	Retention Volume (mL)	Refractive Index (mV)		Retention Volume (mL)	Molecular Weight (Da)			[NDP52] (M)	delta Fnom	std error		dose	fitting			mass	counts	Gauss 1	Gauss 2			Retention Volume (mL)	Refractive Index (mV)		Retention Volume (mL)	Rg (nm)				Diameter (nm)	Mean Intensity	SEM				sample	Integral of Ratio to Background	Rg (A)					Retention Volume (mL)	Refractive Index (mV)		Retention Volume (mL)	Molecular Weight (Da)
	0.07749	104.75		8.50707	1.31699e+06			5.5542e-10	0.23078	0.1139		1.69812e-05	19.5856			0	0	1.88795	6.10999			0.07749	104.75		8.50707	17.8554				0.01	0	0				1	1.00106	0					0.07749	8.8145		8.10555	2.01861e+06
	0.07999	104.749		8.50955	1.30089e+06			1.11084e-09	0.71842	0.08316		1.5844e-05	19.569			22.5	6	7.13079	11.3342			0.07999	104.749		8.50955	17.8262				0.0105	0	0				2	0.99957	0					0.07999	8.8153		8.10804	2.00103e+06
	0.08248	104.748		8.51204	1.28498e+06			2.22168e-09	0.2088	0.21373		1.4783e-05	19.5513			37.5	13	14.6999	16.1141			0.08248	104.748		8.51204	17.797				0.011	0	0				3	0.99982	0					0.08248	8.8173		8.11053	1.9836e+06
	0.08498	104.748		8.51452	1.26927e+06			4.44336e-09	0.21942	0.05328		1.3793e-05	19.5323			52.5	27	26.6084	21.8349			0.08498	104.748		8.51452	17.7678				0.0115	0	0				4	1.00009	0					0.08498	8.8199		8.11302	1.96632e+06
	0.08747	104.749		8.517	1.25375e+06			8.88672e-09	1.3202	0.35041		1.28693e-05	19.512			67.5	45	42.2914	28.1985			0.08747	104.749		8.517	17.7387				0.012	0	0				5	1.00023	0					0.08747	8.8227		8.11551	1.9492e+06
	0.08996	104.748		8.51948	1.23843e+06			1.77734e-08	0.99563	0.25398		1.20075e-05	19.4903			82.5	56	59.022	34.7081			0.08996	104.748		8.51948	17.7096				0.0126	0	0				6	1.00027	0					0.08996	8.8251		8.118	1.93222e+06
	0.09246	104.748		8.52196	1.22329e+06			3.55469e-08	2.28404	0.23787		1.12034e-05	19.4671			97.5	75	72.3277	40.716			0.09246	104.748		8.52196	17.6806				0.0132	0	0				7	1.00099	0					0.09246	8.8276		8.12049	1.91539e+06
	0.09495	104.748		8.52445	1.20833e+06			7.10938e-08	4.08557	0.27876		1.04532e-05	19.4422			112.5	78	77.8258	45.523			0.09495	104.748		8.52445	17.6516				0.0138	0	0				8	0.99916	0					0.09495	8.8291		8.12299	1.89871e+06
	0.09744	104.749		8.52693	1.19356e+06			1.42188e-07	7.44477	0.33122		9.75314e-06	19.4156			127.5	71	73.5311	48.5095			0.09744	104.749		8.52693	17.6226				0.0145	0	0				9	1.00078	0					0.09744	8.8306		8.12548	1.88217e+06
	0.09994	104.749		8.52941	1.17897e+06			2.84375e-07	11.5968	0.56858		9.1e-06	19.3872			142.5	61	61.0025	49.2666			0.09994	104.749		8.52941	17.5937				0.0152	0	0				10	1.00066	0					0.09994	8.8325		8.12797	1.86578e+06
	0.10243	104.751		8.53189	1.16455e+06			5.6875e-07	15.185	0.30069		8.4906e-06	19.3568			157.5	46	44.4378	47.688			0.10243	104.751		8.53189	17.5649				0.0159	0	0				11	0.99945	0					0.10243	8.8347		8.13046	1.84953e+06
	0.10493	104.755		8.53437	1.15032e+06			1.1375e-06	17.8593	0.1368		7.92201e-06	19.3243			172.5	45	28.424	43.9942			0.10493	104.755		8.53437	17.5361				0.0166	0	0				12	1.00007	0					0.10493	8.8375		8.13295	1.83342e+06
	0.10742	104.758		8.53686	1.13625e+06			2.275e-06	19.5787	0.33674		7.3915e-06	19.2895			187.5	40	15.9642	38.6823			0.10742	104.758		8.53686	17.5074				0.0174	0	0				13	0.99987	0					0.10742	8.8403		8.13544	1.81745e+06
	0.10991	104.761		8.53934	1.12236e+06			4.55e-06	20.4427	0.59033		6.89651e-06	19.2524			202.5	36	7.87296	32.416			0.10991	104.761		8.53934	17.4786				0.0182	0	0				14	1.00028	0					0.10991	8.8425		8.13794	1.80162e+06
	0.11241	104.763		8.54182	1.1494e+06			9.1e-06	19.8493	0.506		6.43467e-06	19.2127			217.5	24	3.40924	25.8903			0.11241	104.763		8.54182	19.4022				0.0191	0	0				15	1.00032	0					0.11241	8.8447		8.14043	1.78592e+06
	0.1149	104.765		8.5443	1.15265e+06			1.82e-05	19.5573	0.71863		6.00376e-06	19.1703			232.5	15	1.2963	19.7081			0.1149	104.765		8.5443	19.5346				0.02	0	0				16	0.99985	0					0.1149	8.8454		8.14292	1.77037e+06
	0.11739	104.766		8.54678	1.13763e+06							5.60171e-06	19.1251			247.5	12	0.43279	14.2983			0.11739	104.766		8.54678	19.4966				0.0209	0	0				17	1.00086	0					0.11739	8.8457		8.14541	1.75495e+06
	0.11989	104.767		8.54927	1.10765e+06							5.22658e-06	19.0767			262.5	9	0.12688	9.88671			0.11989	104.767		8.54927	19.4093				0.0219	0	0				18	0.9998	0					0.11989	8.8448		8.1479	1.73967e+06
	0.12238	104.767		8.55175	1.06952e+06							4.87657e-06	19.0251			277.5	14	0.03266	6.51554			0.12238	104.767		8.55175	19.2396				0.023	0	0				19	1.00001	0					0.12238	8.8432		8.15039	1.72452e+06
	0.12488	104.765		8.55423	1.03092e+06							4.55e-06	18.9701			292.5	5	0.00738	4.09241			0.12488	104.765		8.55423	19.0601				0.0241	0	0				20	1.00058	0					0.12488	8.8414		8.15288	1.70949e+06
	0.12737	104.763		8.55671	999142							4.2453e-06	18.9113									0.12737	104.763		8.55671	18.792				0.0252	0	0				21	1.00002	0					0.12737	8.8396		8.15538	1.6946e+06
	0.12986	104.761		8.55919	977633							3.96101e-06	18.8487									0.12986	104.761		8.55919	18.5266				0.0264	0	0				22	0.99985	0					0.12986	8.8383		8.15787	1.67984e+06
	0.13236	104.758		8.56168	966209							3.69575e-06	18.7819									0.13236	104.758		8.56168	18.27				0.0276	0	0				23	1.00032	0					0.13236	8.8388		8.16036	1.66521e+06
	0.13485	104.757		8.56416	962485							3.44826e-06	18.7108									0.13485	104.757		8.56416	17.9093				0.0289	0	0				24	0.99996	0					0.13485	8.8404		8.16285	1.65071e+06
	0.13734	104.756		8.56664	963390							3.21734e-06	18.6349									0.13734	104.756		8.56664	18.0228				0.0303	0	0				25	0.99964	0					0.13734	8.8422		8.16534	1.63633e+06
	0.13984	104.754		8.56912	965713							3.00188e-06	18.5542									0.13984	104.754		8.56912	18.0547				0.0317	0	0				26	1.00033	0					0.13984	8.8443		8.16783	1.62208e+06
	0.14233	104.752		8.5716	966393							2.80085e-06	18.4684									0.14233	104.752		8.5716	18.0691				0.0332	0	0				27	0.99997	0					0.14233	8.845		8.17032	1.60795e+06
	0.14483	104.751		8.57409	961909							2.61329e-06	18.377									0.14483	104.751		8.57409	17.9113				0.0348	0	0				28	0.99977	0					0.14483	8.8446		8.17282	1.59395e+06
	0.14732	104.749		8.57657	952917							2.43828e-06	18.2798									0.14732	104.749		8.57657	17.8945				0.0365	0	0				29	0.99971	0					0.14732	8.8435		8.17531	1.58006e+06
	0.14981	104.747		8.57905	940373							2.275e-06	18.1766									0.14981	104.747		8.57905	17.727				0.0382	0	0				30	0.99982	0					0.14981	8.8425		8.1778	1.5663e+06
	0.15231	104.746		8.58153	925936							2.12265e-06	18.0671									0.15231	104.746		8.58153	17.6494				0.04	0	0				31	0.99862	0					0.15231	8.8413		8.18029	1.55266e+06
	0.1548	104.745		8.58401	911073							1.9805e-06	17.9508									0.1548	104.745		8.58401	17.6102				0.0419	0	0				32	1.00013	0					0.1548	8.8404		8.18278	1.53913e+06
	0.15729	104.745		8.5865	894944							1.84787e-06	17.8275									0.15729	104.745		8.5865	17.6123				0.0439	0	0				33	0.99988	0					0.15729	8.8397		8.18527	1.52573e+06
	0.15979	104.745		8.58898	879148							1.72413e-06	17.6968									0.15979	104.745		8.58898	17.8342				0.0459	0	0				34	0.9995	0					0.15979	8.839		8.18777	1.51244e+06
	0.16228	104.746		8.59146	862228							1.60867e-06	17.5585									0.16228	104.746		8.59146	18.0213				0.0481	0	0				35	0.99932	0					0.16228	8.838		8.19026	1.49927e+06
	0.16478	104.748		8.59394	844421							1.50094e-06	17.4122									0.16478	104.748		8.59394	18.1356				0.0504	0	0				36	0.99984	0					0.16478	8.8374		8.19275	1.48621e+06
	0.16727	104.749		8.59642	827498							1.40043e-06	17.2576									0.16727	104.749		8.59642	18.2336				0.0528	0	0				37	1.00037	0					0.16727	8.836		8.19524	1.47326e+06
	0.16976	104.751		8.59891	812249							1.30664e-06	17.0944									0.16976	104.751		8.59891	18.3218				0.0553	0	0				38	0.99978	0					0.16976	8.8346		8.19773	1.46043e+06
	0.17226	104.752		8.60139	799481							1.21914e-06	16.9222									0.17226	104.752		8.60139	18.4564				0.0579	0	0				39	0.99975	0					0.17226	8.833		8.20022	1.44771e+06
	0.17475	104.753		8.60387	790222							1.1375e-06	16.7409									0.17475	104.753		8.60387	18.1461				0.0606	0	0				40	0.99941	0					0.17475	8.8314		8.20271	1.4351e+06
	0.17724	104.752		8.60635	784097							1.06133e-06	16.5501									0.17724	104.752		8.60635	17.8136				0.0635	0	0				41	0.99965	0					0.17724	8.8303		8.20521	1.4226e+06
	0.17974	104.752		8.60883	780328							9.90251e-07	16.3496									0.17974	104.752		8.60883	17.4649				0.0665	0	0				42	1.0001	0					0.17974	8.8311		8.2077	1.41021e+06
	0.18223	104.751		8.61132	777517							9.23937e-07	16.1392									0.18223	104.751		8.61132	17.1114				0.0696	0	0				43	0.99998	0					0.18223	8.8323		8.21019	1.39793e+06
	0.18473	104.752		8.6138	773997							8.62064e-07	15.9187									0.18473	104.752		8.6138	16.7407				0.0729	0	0				44	0.99948	0					0.18473	8.835		8.21268	1.38575e+06
	0.18722	104.753		8.61628	767908							8.04334e-07	15.6881									0.18722	104.753		8.61628	16.5244				0.0764	0	0				45	0.99961	0					0.18722	8.8387		8.21517	1.37368e+06
	0.18971	104.754		8.61876	758490							7.5047e-07	15.4471									0.18971	104.754		8.61876	16.1868				0.08	0	0				46	1.00011	0					0.18971	8.8431		8.21766	1.36172e+06
	0.19221	104.755		8.62124	745933							7.00213e-07	15.1958									0.19221	104.755		8.62124	15.9657				0.0838	0	0				47	0.99967	0					0.19221	8.8477		8.22015	1.34986e+06
	0.1947	104.756		8.62373	732458							6.53322e-07	14.9342									0.1947	104.756		8.62373	15.7415				0.0877	0	0				48	1.00052	0					0.1947	8.8521		8.22265	1.3381e+06
	0.19719	104.757		8.62621	719318							6.09571e-07	14.6624									0.19719	104.757		8.62621	15.5235				0.0919	0	0				49	0.99938	0					0.19719	8.8555		8.22514	1.32644e+06
	0.19969	104.757		8.62869	708140							5.6875e-07	14.3806									0.19969	104.757		8.62869	15.3005				0.0962	0	0				50	1.00018	0					0.19969	8.8578		8.22763	1.31489e+06
	0.20218	104.756		8.63117	700192							5.30663e-07	14.089									0.20218	104.756		8.63117	15.3436				0.101	0	0				51	1.00008	0					0.20218	8.8593		8.23012	1.30344e+06
	0.20468	104.756		8.63365	694375							4.95126e-07	13.7878									0.20468	104.756		8.63365	15.4038				0.106	0	0				52	1.00015	0					0.20468	8.8607		8.23261	1.29208e+06
	0.20717	104.757		8.63614	690102							4.61969e-07	13.4776									0.20717	104.757		8.63614	15.4642				0.111	0	0				53	1.00032	0					0.20717	8.8617		8.2351	1.39061e+06
	0.20966	104.758		8.63862	686630							4.31032e-07	13.1587									0.20966	104.758		8.63862	15.656				0.116	0	0				54	1.00055	0					0.20966	8.8625		8.2376	1.37337e+06
	0.21216	104.759		8.6411	680997							4.02167e-07	12.8317									0.21216	104.759		8.6411	15.4695				0.121	0	0				55	1.00031	0					0.21216	8.8645		8.24009	1.35337e+06
	0.21465	104.762		8.64358	673595							3.75235e-07	12.4974									0.21465	104.762		8.64358	15.4121				0.127	0	0				56	1.00041	0					0.21465	8.8657		8.24258	1.33306e+06
	0.21714	104.764		8.64606	664544							3.50107e-07	12.1562									0.21714	104.764		8.64606	15.3682				0.133	0	0				57	0.99999	0					0.21714	8.8656		8.24507	1.31244e+06
	0.21964	104.765		8.64855	654466							3.26661e-07	11.8091									0.21964	104.765		8.64855	15.3242				0.139	0	0				58	0.99973	0					0.21964	8.8652		8.24756	1.28791e+06
	0.22213	104.765		8.65103	644424							3.04786e-07	11.4569									0.22213	104.765		8.65103	15.2911				0.146	0	0				59	1.00021	0					0.22213	8.8632		8.25005	1.26901e+06
	0.22463	104.764		8.65351	635363							2.84375e-07	11.1004									0.22463	104.764		8.65351	15.2405				0.153	0	0				60	1.00018	0					0.22463	8.8592		8.25254	1.25124e+06
	0.22712	104.762		8.65599	628717							2.65331e-07	10.7407									0.22712	104.762		8.65599	15.508				0.16	0	0				61	1.0001	0					0.22712	8.8546		8.25504	1.23301e+06
	0.22961	104.76		8.65847	623224							2.47563e-07	10.3788									0.22961	104.76		8.65847	15.5806				0.168	0	0				62	1.00026	0					0.22961	8.8497		8.25753	1.22119e+06
	0.23211	104.758		8.66096	619109							2.30984e-07	10.0156									0.23211	104.758		8.66096	15.6393				0.175	0	0				63	1.00023	0					0.23211	8.8449		8.26002	1.20788e+06
	0.2346	104.757		8.66344	615683							2.15516e-07	9.65216									0.2346	104.757		8.66344	16.0371				0.184	0	0				64	0.99958	0					0.2346	8.8413		8.26251	1.18865e+06
	0.23709	104.754		8.66592	610754							2.01083e-07	9.28956									0.23709	104.754		8.66592	16.1486				0.192	0	0				65	1.00027	0					0.23709	8.8391		8.265	1.17379e+06
	0.23959	104.753		8.6684	603525							1.87618e-07	8.92879									0.23959	104.753		8.6684	15.9286				0.202	0	0				66	1.00036	0					0.23959	8.8382		8.26749	1.1615e+06
	0.24208	104.751		8.67088	595041							1.75053e-07	8.57086									0.24208	104.751		8.67088	15.704				0.211	0	0				67	0.99997	0					0.24208	8.8383		8.26998	1.14831e+06
	0.24458	104.749		8.67337	585684							1.63331e-07	8.21672									0.24458	104.749		8.67337	15.4832				0.221	0	0				68	0.99992	0					0.24458	8.8392		8.27248	1.14443e+06
	0.24707	104.746		8.67585	575814							1.52393e-07	7.8673									0.24707	104.746		8.67585	15.1059				0.231	0	0				69	0.99929	0					0.24707	8.8401		8.27497	1.13711e+06
	0.24956	104.746		8.67833	568009							1.42188e-07	7.52345									0.24956	104.746		8.67833	15.1983				0.242	0	0				70	0.99996	0					0.24956	8.8404		8.27746	1.12918e+06
	0.25206	104.745		8.68081	562389							1.32666e-07	7.18597									0.25206	104.745		8.68081	15.4168				0.254	0	0				71	1.00053	0					0.25206	8.8401		8.27995	1.1231e+06
	0.25455	104.744		8.68329	557557							1.23781e-07	6.8556									0.25455	104.744		8.68329	15.4501				0.266	0	0				72	1.00016	0					0.25455	8.8393		8.28244	1.11737e+06
	0.25704	104.743		8.68578	554035							1.15492e-07	6.53298									0.25704	104.743		8.68578	15.4641				0.278	0	0				73	1.00001	0					0.25704	8.8382		8.28493	1.111e+06
	0.25954	104.743		8.68826	551287							1.07758e-07	6.21869									0.25954	104.743		8.68826	15.4846				0.292	0	0				74	1.00037	0					0.25954	8.8379		8.28743	1.09992e+06
	0.26203	104.743		8.69074	548581							1.00542e-07	5.91322									0.26203	104.743		8.69074	15.5149				0.305	0	0				75	0.99975	0					0.26203	8.8377		8.28992	1.08889e+06
	0.26453	104.742		8.69322	544024							9.38088e-08	5.61701									0.26453	104.742		8.69322	15.1502				0.32	0	0				76	0.99969	0					0.26453	8.8377		8.29241	1.08099e+06
	0.26702	104.742		8.6957	539431							8.75267e-08	5.33038									0.26702	104.742		8.6957	15.1303				0.335	0	0				77	0.99958	0					0.26702	8.8377		8.2949	1.06955e+06
	0.26951	104.741		8.69819	533415							8.16653e-08	5.0536									0.26951	104.741		8.69819	14.9783				0.351	0	0				78	0.99989	0					0.26951	8.8386		8.29739	1.05866e+06
	0.27201	104.741		8.70067	526240							7.61964e-08	4.78686									0.27201	104.741		8.70067	14.235				0.367	0	0				79	0.9997	0					0.27201	8.8394		8.29988	1.0487e+06
	0.2745	104.74		8.70315	519977							7.10938e-08	4.53028									0.2745	104.74		8.70315	13.8137				0.385	0	0				80	0.99942	0					0.2745	8.8409		8.30237	1.03646e+06
	0.27699	104.74		8.70563	514260							6.63328e-08	4.28391									0.27699	104.74		8.70563	13.5486				0.403	0	0				81	0.9998	0					0.27699	8.8423		8.30487	1.02472e+06
	0.27949	104.739		8.70811	509181							6.18907e-08	4.04777									0.27949	104.739		8.70811	13.2591				0.422	0	0				82	1.00035	0					0.27949	8.8427		8.30736	1.01325e+06
	0.28198	104.74		8.7106	504791							5.77461e-08	3.82178									0.28198	104.74		8.7106	12.9846				0.442	0	0				83	1.00019	0					0.28198	8.8416		8.30985	996096
	0.28448	104.741		8.71308	500755							5.3879e-08	3.60586									0.28448	104.741		8.71308	12.6944				0.463	0	0				84	1.00003	0					0.28448	8.8397		8.31234	980059
	0.28697	104.742		8.71556	496732							5.02709e-08	3.39984									0.28697	104.742		8.71556	12.5037				0.485	0	0				85	1.0002	0					0.28697	8.8367		8.31483	969034
	0.28946	104.742		8.71804	491521							4.69044e-08	3.20355									0.28946	104.742		8.71804	11.9308				0.508	0	0				86	1.00018	0					0.28946	8.8343		8.31732	956551
	0.29196	104.743		8.72052	486488							4.37633e-08	3.01678									0.29196	104.743		8.72052	11.5962				0.532	0	0				87	0.99949	0					0.29196	8.8326		8.31981	944080
	0.29445	104.743		8.72301	481095							4.08326e-08	2.83927									0.29445	104.743		8.72301	11.2775				0.557	0	0				88	1	0					0.29445	8.8329		8.32231	932180
	0.29694	104.743		8.72549	475761							3.80982e-08	2.67077									0.29694	104.743		8.72549	10.9856				0.583	0	0				89	0.99969	0					0.29694	8.8331		8.3248	922975
	0.29944	104.744		8.72797	470861							3.55469e-08	2.511									0.29944	104.744		8.72797	10.8427				0.611	0	0				90	0.99998	0					0.29944	8.8343		8.32729	913652
	0.30193	104.744		8.73045	468743							3.31664e-08	2.35966									0.30193	104.744		8.73045	11.8477				0.64	0	0				91	1.00067	0					0.30193	8.8366		8.32978	902822
	0.30443	104.745		8.73293	466908							3.09454e-08	2.21643									0.30443	104.745		8.73293	12.5409				0.67	0	0				92	1.00058	0					0.30443	8.84		8.33227	891668
	0.30692	104.746		8.73542	466341							2.8873e-08	2.08102									0.30692	104.746		8.73542	13.3931				0.702	0	0				93	0.99986	0					0.30692	8.8424		8.33476	880763
	0.30941	104.746		8.7379	465778							2.69395e-08	1.9531									0.30941	104.746		8.7379	14.0014				0.735	0	0				94	0.99944	0					0.30941	8.8446		8.33726	871305
	0.31191	104.746		8.74038	465512							2.51354e-08	1.83236									0.31191	104.746		8.74038	14.7539				0.77	0	0				95	1.00025	0					0.31191	8.8458		8.33975	861291
	0.3144	104.746		8.74286	464460							2.34522e-08	1.71848									0.3144	104.746		8.74286	15.0899				0.806	0	0				96	1.00031	0					0.3144	8.8454		8.34224	851124
	0.31689	104.747		8.74534	462739							2.18817e-08	1.61114									0.31689	104.747		8.74534	15.5074				0.844	0	0				97	0.99948	0					0.31689	8.8439		8.34473	841633
	0.31939	104.746		8.74783	460431							2.04163e-08	1.51004									0.31939	104.746		8.74783	15.9009				0.884	0	0				98	0.99978	0					0.31939	8.843		8.34722	831109
	0.32188	104.744		8.75031	457812							1.90491e-08	1.41486									0.32188	104.744		8.75031	16.2989				0.926	0	0				99	0.99981	0					0.32188	8.843		8.34971	820763
	0.32438	104.742		8.75279	455131							1.77734e-08	1.32533									0.32438	104.742		8.75279	16.6026				0.97	0	0				100	0.99865	0					0.32438	8.8443		8.3522	809972
	0.32687	104.739		8.75527	452708							1.65832e-08	1.24114									0.32687	104.739		8.75527	17.0638				1.02	0	0				101	1.00027	0					0.32687	8.8468		8.3547	799206
	0.32936	104.737		8.75775	450821							1.54727e-08	1.16202									0.32936	104.737		8.75775	17.4975				1.06	0	0				102	1.00003	0					0.32936	8.8494		8.35719	794864
	0.33186	104.736		8.76024	448764							1.44365e-08	1.08771									0.33186	104.736		8.76024	17.8524				1.11	0	0				103	0.99939	0					0.33186	8.8502		8.35968	791327
	0.33435	104.737		8.76272	446934							1.34697e-08	1.01792									0.33435	104.737		8.76272	18.1666				1.17	0	0				104	0.99958	0					0.33435	8.8503		8.36217	785932
	0.33684	104.738		8.7652	445053							1.25677e-08	0.95243									0.33684	104.738		8.7652	18.3678				1.22	0	0				105	1.0002	0					0.33684	8.8493		8.36466	783431
	0.33934	104.739		8.76768	440962							1.17261e-08	0.89099									0.33934	104.739		8.76768	17.7774				1.28	0	0				106	1.00031	0					0.33934	8.8464		8.36715	780847
	0.34183	104.74		8.77016	436659							1.09408e-08	0.83337									0.34183	104.74		8.77016	17.1906				1.34	0	0				107	0.99939	0					0.34183	8.8426		8.36964	777489
	0.34433	104.74		8.77265	432129							1.02082e-08	0.77935									0.34433	104.74		8.77265	16.6651				1.4	0	0				108	0.99883	0					0.34433	8.84		8.37214	773355
	0.34682	104.74		8.77513	427904							9.52455e-09	0.72872									0.34682	104.74		8.77513	16.349				1.47	0	0				109	0.99934	0					0.34682	8.8381		8.37463	767589
	0.34931	104.74		8.77761	423128							8.88672e-09	0.68128									0.34931	104.74		8.77761	15.6918				1.54	0	0				110	1.00051	0					0.34931	8.836		8.37712	761686
	0.35181	104.74		8.78009	419593							8.2916e-09	0.63685									0.35181	104.74		8.78009	15.4785				1.61	0	0				111	0.99935	0					0.35181	8.8354		8.37961	755202
	0.3543	104.74		8.78257	416836							7.73634e-09	0.59524									0.3543	104.74		8.78257	15.2424				1.69	0	0				112	0.99952	0					0.3543	8.8367		8.3821	751431
	0.35679	104.74		8.78506	414667							7.21826e-09	0.55628									0.35679	104.74		8.78506	14.9983				1.77	0	0				113	0.99986	0					0.35679	8.837		8.38459	747488
	0.35929	104.739		8.78754	412897							6.73487e-09	0.51982									0.35929	104.739		8.78754	14.7529				1.85	0	0				114	0.99906	0					0.35929	8.8362		8.38709	743461
	0.36178	104.739		8.79002	412101							6.28386e-09	0.4857									0.36178	104.739		8.79002	15.0249				1.94	0	0				115	0.99953	0					0.36178	8.835		8.38958	737238
	0.36428	104.739		8.7925	410447							5.86305e-09	0.45378									0.36428	104.739		8.7925	14.8584				2.03	0	0				116	1.00033	0					0.36428	8.8322		8.39207	731565
	0.36677	104.739		8.79498	408297							5.47042e-09	0.42391									0.36677	104.739		8.79498	14.762				2.13	0	0				117	0.99969	0					0.36677	8.829		8.39456	722608
	0.36926	104.738		8.79747	406104							5.10408e-09	0.39598									0.36926	104.738		8.79747	14.7574				2.23	0	0				118	1.00024	0					0.36926	8.827		8.39705	712646
	0.37176	104.737		8.79995	403161							4.76227e-09	0.36987									0.37176	104.737		8.79995	14.6803				2.33	0	0				119	1.00005	0					0.37176	8.8263		8.39954	702797
	0.37425	104.736		8.80243	399500							4.44336e-09	0.34545									0.37425	104.736		8.80243	14.5829				2.44	0	0				120	0.99928	0					0.37425	8.8264		8.40203	690914
	0.37674	104.735		8.80491	396208							4.1458e-09	0.32262									0.37674	104.735		8.80491	14.7025				2.56	0	0				121	0.99963	0					0.37674	8.8274		8.40453	684529
	0.37924	104.734		8.80739	393128							3.86817e-09	0.30128									0.37924	104.734		8.80739	14.7619				2.68	0	0				122	1.00031	0					0.37924	8.8279		8.40702	676075
	0.38173	104.735		8.80988	390296							3.60913e-09	0.28133									0.38173	104.735		8.80988	14.7219				2.81	0	0				123	0.999	0					0.38173	8.8273		8.40951	668421
	0.38423	104.736		8.81236	387565							3.36744e-09	0.26269									0.38423	104.736		8.81236	14.4834				2.94	0	0				124	1.00039	0					0.38423	8.8262		8.412	661406
	0.38672	104.737		8.81484	386630							3.14193e-09	0.24528									0.38672	104.737		8.81484	15.0796				3.08	0	0				125	1.00022	0					0.38672	8.8256		8.41449	654427
	0.38921	104.741		8.81732	385323							2.93152e-09	0.229									0.38921	104.741		8.81732	15.2957				3.22	0	0				126	0.99972	0					0.38921	8.8249		8.41698	647618
	0.39171	104.744		8.8198	383837							2.73521e-09	0.2138									0.39171	104.744		8.8198	15.4388				3.38	0	0				127	1.00036	0					0.39171	8.8239		8.41947	641854
	0.3942	104.747		8.82229	382013							2.55204e-09	0.1996									0.3942	104.747		8.82229	15.7101				3.54	0	0				128	0.99992	0					0.3942	8.8235		8.42197	636151
	0.39669	104.75		8.82477	379546							2.38114e-09	0.18633									0.39669	104.75		8.82477	15.8545				3.7	0	0				129	1.00003	0					0.39669	8.8237		8.42446	630673
	0.39919	104.751		8.82725	375493							2.22168e-09	0.17394									0.39919	104.751		8.82725	15.1564				3.88	0	0				130	0.99983	0					0.39919	8.8243		8.42695	625036
	0.40168	104.751		8.82973	372389							2.0729e-09	0.16237									0.40168	104.751		8.82973	14.8405				4.06	0	0				131	1.00029	0					0.40168	8.8256		8.42944	619530
	0.40418	104.751		8.83221	369427							1.93408e-09	0.15156									0.40418	104.751		8.83221	14.4576				4.25	0	0				132	1.00016	0					0.40418	8.8272		8.43193	612991
	0.40667	104.752		8.8347	366855							1.80456e-09	0.14147									0.40667	104.752		8.8347	14.3113				4.45	0	0				133	1.00016	0					0.40667	8.8285		8.43442	606760
	0.40916	104.752		8.83718	364883							1.68372e-09	0.13205									0.40916	104.752		8.83718	14.2581				4.67	0	0				134	0.99941	0					0.40916	8.8295		8.43692	601124
	0.41166	104.754		8.83966	363655							1.57096e-09	0.12325									0.41166	104.754		8.83966	14.2429				4.89	0	0				135	0.9998	0					0.41166	8.8294		8.43941	596254
	0.41415	104.758		8.84214	362568							1.46576e-09	0.11504									0.41415	104.758		8.84214	14.1847				5.12	0	0				136	0.99996	0					0.41415	8.8295		8.4419	587814
	0.41664	104.761		8.84462	361316							1.3676e-09	0.10737									0.41664	104.761		8.84462	14.1234				5.36	0	0				137	0.99991	0					0.41664	8.8299		8.44439	581665
	0.41914	104.765		8.84711	360244							1.27602e-09	0.1002									0.41914	104.765		8.84711	14.2632				5.61	0	0				138	1.00023	0					0.41914	8.8302		8.44688	575954
	0.42163	104.766		8.84959	359224							1.19057e-09	0.09352									0.42163	104.766		8.84959	14.536				5.88	0	0				139	0.99988	0					0.42163	8.8303		8.44937	570288
	0.42413	104.766		8.85207	357365							1.11084e-09	0.08728									0.42413	104.766		8.85207	14.4789				6.16	0	0				140	0.99957	0					0.42413	8.83		8.45186	565249
	0.42662	104.765		8.85455	355901							1.03645e-09	0.08145									0.42662	104.765		8.85455	14.8553				6.45	0	0				141	0.99947	0					0.42662	8.829		8.45436	560233
	0.42911	104.765		8.85703	353389							9.67042e-10	0.07602									0.42911	104.765		8.85703	14.6073				6.75	0	0				142	0.99968	0					0.42911	8.8273		8.45685	554129
	0.43161	104.763		8.85952	351015							9.02282e-10	0.07094									0.43161	104.763		8.85952	14.2386				7.07	0	0				143	0.99997	0					0.43161	8.8257		8.45934	548336
	0.4341	104.762		8.862	349118							8.41859e-10	0.0662									0.4341	104.762		8.862	14.0133				7.41	0	0				144	0.99986	0					0.4341	8.824		8.46183	544224
	0.43659	104.762		8.86448	347912							7.85482e-10	0.06178									0.43659	104.762		8.86448	14.1656				7.76	0	0				145	1.0001	0					0.43659	8.8216		8.46432	540549
	0.43909	104.762		8.86696	346836							7.32881e-10	0.05765									0.43909	104.762		8.86696	14.3054				8.12	0	0				146	0.99989	0					0.43909	8.8188		8.46681	537113
	0.44158	104.762		8.86944	346764							6.83802e-10	0.0538									0.44158	104.762		8.86944	15.007				8.51	0	0				147	0.99938	0					0.44158	8.8165		8.46931	534267
	0.44408	104.76		8.87193	345373							6.3801e-10	0.0502									0.44408	104.76		8.87193	14.8182				8.91	0	0				148	1.00015	0					0.44408	8.8144		8.4718	531720
	0.44657	104.758		8.87441	343901							5.95284e-10	0.04685									0.44657	104.758		8.87441	14.7079				9.33	0	0				149	0.99997	0					0.44657	8.8133		8.47429	529147
	0.44906	104.755		8.87689	342274							5.5542e-10	0.04372									0.44906	104.755		8.87689	14.5824				9.77	0.0214	0.0214				150	0.99959	0					0.44906	8.8131		8.47678	526427
	0.45156	104.753		8.87937	340603																	0.45156	104.753		8.87937	14.7004				10.2	0.12933	0.12933				151	0.99975	0					0.45156	8.8126		8.47927	523488
	0.45405	104.751		8.88185	338852																	0.45405	104.751		8.88185	14.8175				10.7	0.37	0.37				152	0.9999	0					0.45405	8.8123		8.48176	520754
	0.45654	104.748		8.88434	337188																	0.45654	104.748		8.88434	15.0882				11.2	0.899	0.6155				153	0.99994	0					0.45654	8.8118		8.48425	518158
	0.45904	104.746		8.88682	335256																	0.45904	104.746		8.88682	15.2348				11.8	1.97333	0.64839				154	0.99998	0					0.45904	8.8111		8.48675	515762
	0.46153	104.745		8.8893	332840																	0.46153	104.745		8.8893	15.0313				12.3	3.49333	0.44348				155	0.99936	0					0.46153	8.8107		8.48924	513439
	0.46403	104.743		8.89178	330155																	0.46403	104.743		8.89178	14.7499				12.9	5.07	0.14526				156	0.99966	0					0.46403	8.8109		8.49173	511326
	0.46652	104.74		8.89426	327928																	0.46652	104.74		8.89426	14.8643				13.5	6.40667	0.12863				157	0.99983	0					0.46652	8.8112		8.49422	508082
	0.46901	104.74		8.89675	325741																	0.46901	104.74		8.89675	14.9442				14.1	7.37667	0.33338				158	0.99958	0					0.46901	8.8116		8.49671	506802
	0.47151	104.739		8.89923	323628																	0.47151	104.739		8.89923	15.024				14.8	7.94667	0.44834				159	0.99973	0					0.47151	8.8119		8.4992	504056
	0.474	104.738		8.90171	321475																	0.474	104.738		8.90171	15.14				15.5	8.13333	0.48667				160	1.00084	0					0.474	8.8126		8.50169	501282
	0.47649	104.739		8.90419	319457																	0.47649	104.739		8.90419	15.2669				16.2	7.99333	0.46667				161	1.00056	0					0.47649	8.8131		8.50419	498584
	0.47899	104.74		8.90667	317093																	0.47899	104.74		8.90667	15.1793				17	7.60333	0.40168				162	0.99998	0					0.47899	8.8139		8.50668	495944
	0.48148	104.741		8.90916	315561																	0.48148	104.741		8.90916	15.3657				17.8	7.02667	0.31835				163	0.99986	0					0.48148	8.8147		8.50917	493292
	0.48398	104.743		8.91164	313899																	0.48398	104.743		8.91164	15.4304				18.7	6.34	0.22502				164	0.9995	0					0.48398	8.8147		8.51166	490802
	0.48647	104.744		8.91412	312174																	0.48647	104.744		8.91412	15.478				19.5	5.59	0.14012				165	0.99979	0					0.48647	8.8144		8.51415	488351
	0.48896	104.743		8.9166	310222																	0.48896	104.743		8.9166	15.2163				20.5	4.82333	0.06692				166	1	0					0.48896	8.8149		8.51664	486012
	0.49146	104.742		8.91908	308482																	0.49146	104.742		8.91908	15.1323				21.4	4.08333	0.00882				167	1.0001	0					0.49146	8.8152		8.51914	483723
	0.49395	104.742		8.92157	306134																	0.49395	104.742		8.92157	14.6086				22.4	3.38667	0.03712				168	0.99968	0					0.49395	8.8157		8.52163	481376
	0.49644	104.743		8.92405	303883																	0.49644	104.743		8.92405	14.1297				23.5	2.75333	0.0636				169	1.00009	0					0.49644	8.8168		8.52412	479254
	0.49894	104.744		8.92653	301839																	0.49894	104.744		8.92653	13.8102				24.6	2.19333	0.07839				170	0.99941	0					0.49894	8.8189		8.52661	477340
	0.50143	104.746		8.92901	300027																	0.50143	104.746		8.92901	13.5755				25.8	1.71	0.08505				171	0.99961	0					0.50143	8.8218		8.5291	476656
	0.50393	104.746		8.93149	298806																	0.50393	104.746		8.93149	13.6238				27	1.30333	0.07839				172	1.00005	0					0.50393	8.826		8.53159	476272
	0.50642	104.746		8.93398	297606																	0.50642	104.746		8.93398	13.6121				28.3	0.96467	0.06769				173	1.00009	0					0.50642	8.8311		8.53408	472924
	0.50891	104.745		8.93646	296713																	0.50891	104.745		8.93646	13.7913				29.6	0.693	0.05501				174	1.0003	0					0.50891	8.8364		8.53658	469890
	0.51141	104.744		8.93894	296024																	0.51141	104.744		8.93894	14.0442				31	0.48	0.04151				175	0.99947	0					0.51141	8.841		8.53907	467207
	0.5139	104.742		8.94142	295547																	0.5139	104.742		8.94142	14.5482				32.5	0.31767	0.02867				176	0.9998	0					0.5139	8.8447		8.54156	464521
	0.51639	104.74		8.9439	293666																	0.51639	104.74		8.9439	14.0442				34	0.19767	0.01768				177	1.00045	0					0.51639	8.847		8.54405	461678
	0.51889	104.74		8.94639	292092																	0.51889	104.74		8.94639	13.9802				35.6	0.11367	0.00917				178	0.99954	0					0.51889	8.8486		8.54654	459057
	0.52138	104.738		8.94887	290688																	0.52138	104.738		8.94887	13.9581				37.3	0.05767	0.00312				179	0.99988	0					0.52138	8.8492		8.54903	456455
	0.52388	104.737		8.95135	289381																	0.52388	104.737		8.95135	14.0006				39.1	0.02387	0.000176383				180	1.00054	0					0.52388	8.8505		8.55152	453774
	0.52637	104.737		8.95383	288260																	0.52637	104.737		8.95383	14.1927				40.9	0.00688	0.000901499				181	0.9997	0					0.52637	8.8521		8.55402	451080
	0.52886	104.736		8.95631	287108																	0.52886	104.736		8.95631	14.2723				42.9	0.000972667	0.00035752				182	0.99962	0					0.52886	8.8541		8.55651	448531
	0.53136	104.734		8.9588	286058																	0.53136	104.734		8.9588	14.3513				44.9	0	0				183	0.99971	0					0.53136	8.8557		8.559	446139
	0.53385	104.731		8.96128	285139																	0.53385	104.731		8.96128	14.5213				47	1.24e-05	7.2473e-06				184	0.99944	0					0.53385	8.8568		8.56149	443633
	0.53634	104.728		8.96376	284329																	0.53634	104.728		8.96376	14.7765				49.2	0.000457	0.000228869				185	1.0001	0					0.53634	8.8562		8.56398	441140
	0.53884	104.726		8.96624	283546																	0.53884	104.726		8.96624	15.0079				51.6	0.00192	0.000960278				186	0.99976	0					0.53884	8.8537		8.56647	437681
	0.54133	104.723		8.96872	282886																	0.54133	104.723		8.96872	15.3874				54	0.00421	0.00211				187	0.99966	0					0.54133	8.8513		8.56897	434811
	0.54383	104.721		8.97121	282062																	0.54383	104.721		8.97121	16.018				56.6	0.00673	0.00337				188	1.00003	0					0.54383	8.8482		8.57146	432677
	0.54632	104.721		8.97369	280969																	0.54632	104.721		8.97369	16.4467				59.2	0.00913	0.00452				189	0.99968	0					0.54632	8.8453		8.57395	430732
	0.54881	104.721		8.97617	278873																	0.54881	104.721		8.97617	16.161				62	0.0113	0.00525				190	0.99993	0					0.54881	8.8422		8.57644	428856
	0.55131	104.722		8.97865	276592																	0.55131	104.722		8.97865	15.5818				65	0.01341	0.00529				191	0.9996	0					0.55131	8.8401		8.57893	427103
	0.5538	104.723		8.98113	275361																	0.5538	104.723		8.98113	15.6172				68	0.01524	0.00476				192	1.00008	0					0.5538	8.8385		8.58142	425629
	0.55629	104.724		8.98362	274186																	0.55629	104.724		8.98362	15.5613				71.3	0.01665	0.00395				193	0.99963	0					0.55629	8.8376		8.58391	424162
	0.55879	104.725		8.9861	273112																	0.55879	104.725		8.9861	15.5				74.6	0.01737	0.00303				194	0.99945	0					0.55879	8.8376		8.58641	422725
	0.56128	104.726		8.98858	272200																	0.56128	104.726		8.98858	15.4614				78.2	0.01753	0.00217				195	0.99947	0					0.56128	8.8376		8.5889	421192
	0.56378	104.726		8.99106	271004																	0.56378	104.726		8.99106	15.2151				81.9	0.0171	0.0014				196	1.00013	0					0.56378	8.8366		8.59139	419801
	0.56627	104.726		8.99354	269844																	0.56627	104.726		8.99354	14.946				85.7	0.0162	0.0008				197	1.00044	0					0.56627	8.8344		8.59388	418383
	0.56876	104.727		8.99603	268656																	0.56876	104.727		8.99603	14.7777				89.8	0.01493	0.000366667				198	1.00022	0					0.56876	8.8324		8.59637	416859
	0.57126	104.728		8.99851	267270																	0.57126	104.728		8.99851	14.5712				94	0.0134	5.7735e-05				199	0.99914	0					0.57126	8.8307		8.59886	415396
	0.57375	104.731		9.00099	265596																	0.57375	104.731		9.00099	14.0722				98.5	0.0117	0.0001				200	0.99999	0					0.57375	8.8302		8.60135	413927
	0.57624	104.735		9.00347	263979																	0.57624	104.735		9.00347	13.7251				103	0.00995	0.000127192				201	0.99936	0					0.57624	8.8315		8.60385	412548
	0.57874	104.74		9.00595	261695																	0.57874	104.74		9.00595	12.7756				108	0.0082	7.88106e-05				202	0.99963	0					0.57874	8.8319		8.60634	410714
	0.58123	104.745		9.00844	259673																	0.58123	104.745		9.00844	11.5016				113	0.00654	1.45297e-05				203	1.00022	0					0.58123	8.8322		8.60883	409571
	0.58373	104.749		9.01092	257709																	0.58373	104.749		9.01092	14.643				118	0.00503	0.0001253				204	1.0002	0					0.58373	8.8326		8.61132	408395
	0.58622	104.751		9.0134	256776																	0.58622	104.751		9.0134	14.6418				124	0.00369	0.000233405				205	0.99961	0					0.58622	8.8339		8.61381	407394
	0.58871	104.752		9.01588	255872																	0.58871	104.752		9.01588	14.6406				130	0.00255	0.000313387				206	0.99977	0					0.58871	8.8351		8.6163	406405
	0.59121	104.751		9.01836	254610																	0.59121	104.751		9.01836	14.6393				136	0.00164	0.000349012				207	1.00002	0					0.59121	8.8373		8.6188	405748
	0.5937	104.751		9.02085	253501																	0.5937	104.751		9.02085	14.6381				143	0.000957	0.000318013				208	0.99963	0					0.5937	8.8398		8.62129	404254
	0.59619	104.75		9.02333	252287																	0.59619	104.75		9.02333	14.6369				149	0.000507967	0.000226548				209	0.99996	0					0.59619	8.8414		8.62378	402791
	0.59869	104.75		9.02581	250916																	0.59869	104.75		9.02581	14.6357				156	0.000234	0.000117013				210	1.00003	0					0.59869	8.8416		8.62627	401506
	0.60118	104.752		9.02829	249847																	0.60118	104.752		9.02829	14.6344				164	7.96667e-05	3.98427e-05				211	0.99935	0					0.60118	8.842		8.62876	400254
	0.60368	104.754		9.03077	248781																	0.60368	104.754		9.03077	14.6332				171	1.37667e-05	6.8863e-06				212	0.99952	0					0.60368	8.8437		8.63125	399041
	0.60617	104.757		9.03326	247774																	0.60617	104.757		9.03326	14.6319				180	0	0				213	0.99948	0					0.60617	8.845		8.63374	397738
	0.60866	104.759		9.03574	247064																	0.60866	104.759		9.03574	14.6307				188	0	0				214	0.99947	0					0.60866	8.8462		8.63624	396442
	0.61116	104.759		9.03822	246450																	0.61116	104.759		9.03822	14.6295				197	0	0				215	0.99925	0					0.61116	8.847		8.63873	395024
	0.61365	104.758		9.0407	245939																	0.61365	104.758		9.0407	14.6283				206	0	0				216	0.99968	0					0.61365	8.8459		8.64122	393570
	0.61614	104.757		9.04318	246549																	0.61614	104.757		9.04318	14.627				216	0	0				217	0.99977	0					0.61614	8.8441		8.64371	392114
	0.61864	104.755		9.04567	246745																	0.61864	104.755		9.04567	14.6258				226	0	0				218	1.00034	0					0.61864	8.8423		8.6462	390815
	0.62113	104.755		9.04815	246266																	0.62113	104.755		9.04815	14.6246				237	0	0				219	0.99917	0					0.62113	8.8402		8.64869	389439
	0.62363	104.755		9.05063	245809																	0.62363	104.755		9.05063	14.6234				248	0	0				220	0.99978	0					0.62363	8.8374		8.65118	388696
	0.62612	104.754		9.05311	245399																	0.62612	104.754		9.05311	14.6221				260	0	0				221	1.00013	0					0.62612	8.8344		8.65368	387199
	0.62861	104.753		9.05559	245209																	0.62861	104.753		9.05559	14.6209				272	0	0				222	0.99983	0					0.62861	8.8312		8.65617	385378
	0.63111	104.752		9.05808	245076																	0.63111	104.752		9.05808	14.6197				285	0	0				223	0.99995	0					0.63111	8.8275		8.65866	383603
	0.6336	104.751		9.06056	245103																	0.6336	104.751		9.06056	14.6184				298	0	0				224	0.99973	0					0.6336	8.8248		8.66115	381827
	0.63609	104.75		9.06304	245235																	0.63609	104.75		9.06304	14.6172				313	0	0				225	0.99981	0					0.63609	8.8235		8.66364	380126
	0.63859	104.747		9.06552	245416																	0.63859	104.747		9.06552	14.616				327	1.95e-06	9.80221e-07				226	0.99928	0					0.63859	8.8223		8.66613	378358
	0.64108	104.744		9.068	245979																	0.64108	104.744		9.068	14.6147				343	3.49e-05	1.7454e-05				227	0.9998	0					0.64108	8.8206		8.66863	376668
	0.64358	104.74		9.07049	245808																	0.64358	104.74		9.07049	14.6135				359	0.000151	7.5505e-05				228	1.0002	0					0.64358	8.8192		8.67112	375169
	0.64607	104.737		9.07297	245595																	0.64607	104.737		9.07297	14.6123				376	0.000374333	0.000187169				229	0.99948	0					0.64607	8.8175		8.67361	373605
	0.64856	104.734		9.07545	244947																	0.64856	104.734		9.07545	14.6111				394	0.000703333	0.000351679				230	0.99954	0					0.64856	8.8156		8.6761	372087
	0.65106	104.73		9.07793	243994																	0.65106	104.73		9.07793	14.6099				412	0.00113	0.000566667				231	0.9995	0					0.65106	8.8146		8.67859	370709
	0.65355	104.726		9.08041	242232																	0.65355	104.726		9.08041	14.6086				432	0.00165	0.000826667				232	0.99942	0					0.65355	8.8147		8.68108	369194
	0.65604	104.722		9.0829	240854																	0.65604	104.722		9.0829	14.6074				452	0.00222	0.00111				233	0.99957	0					0.65604	8.8147		8.68357	367792
	0.65854	104.719		9.08538	240100																	0.65854	104.719		9.08538	14.6062				474	0.0028	0.0014				234	0.99939	0					0.65854	8.8147		8.68607	366239
	0.66103	104.716		9.08786	239050																	0.66103	104.716		9.08786	14.605				496	0.00337	0.00169				235	0.99945	0					0.66103	8.8151		8.68856	363913
	0.66353	104.714		9.09034	237883																	0.66353	104.714		9.09034	14.6037				520	0.00395	0.00196				236	0.99947	0					0.66353	8.8157		8.69105	362312
	0.66602	104.714		9.09282	236797																	0.66602	104.714		9.09282	14.6025				544	0.00459	0.00216				237	1.00016	0					0.66602	8.8161		8.69354	360736
	0.66851	104.714		9.09531	235660																	0.66851	104.714		9.09531	14.6013				570	0.00541	0.00215				238	0.99991	0					0.66851	8.8173		8.69603	359433
	0.67101	104.714		9.09779	234545																	0.67101	104.714		9.09779	14.6				597	0.00642	0.00188				239	0.99992	0					0.67101	8.8184		8.69852	358130
	0.6735	104.714		9.10027	233221																	0.6735	104.714		9.10027	14.5988				625	0.00759	0.00139				240	1.00028	0					0.6735	8.8193		8.70101	356793
	0.67599	104.714		9.10275	231917																	0.67599	104.714		9.10275	14.5976				655	0.00895	0.000678339				241	0.9998	0					0.67599	8.8201		8.70351	355496
	0.67849	104.715		9.10523	230300																	0.67849	104.715		9.10523	14.5963				686	0.0105	0.000251661				242	0.99976	0					0.67849	8.8217		8.706	354185
	0.68098	104.715		9.10772	229277																	0.68098	104.715		9.10772	14.5951				718	0.0122	0.0014				243	1.00013	0					0.68098	8.8232		8.70849	353273
	0.68348	104.716		9.1102	228362																	0.68348	104.716		9.1102	14.5939				752	0.01383	0.00278				244	0.99942	0					0.68348	8.8257		8.71098	352156
	0.68597	104.716		9.11268	227999																	0.68597	104.716		9.11268	14.5927				788	0.01537	0.00437				245	1.00054	0					0.68597	8.8284		8.71347	351046
	0.68846	104.718		9.11516	227908																	0.68846	104.718		9.11516	14.5915				825	0.0167	0.0061				246	1.00026	0					0.68846	8.8311		8.71596	349828
	0.69096	104.721		9.11764	227919																	0.69096	104.721		9.11764	14.5902				864	0.01791	0.00804				247	0.99996	0					0.69096	8.8331		8.71846	348454
	0.69345	104.723		9.12013	227916																	0.69345	104.723		9.12013	14.589				905	0.01897	0.01016				248	1.0003	0					0.69345	8.8345		8.72095	346792
	0.69594	104.724		9.12261	227957																	0.69594	104.724		9.12261	14.5878				948	0.01975	0.01238				249	1.00056	0					0.69594	8.8351		8.72344	345315
	0.69844	104.726		9.12509	228355																	0.69844	104.726		9.12509	14.5866				992	0.02009	0.01456				250	1.00026	0					0.69844	8.8356		8.72593	343825
	0.70093	104.726		9.12757	228148																	0.70093	104.726		9.12757	14.5853				1040	0.01956	0.01612				251	1.00069	0					0.70093	8.8359		8.72842	342307
	0.70343	104.727		9.13005	227884																	0.70343	104.727		9.13005	14.5841				1090	0.01787	0.01637				252	1.00023	0					0.70343	8.8365		8.73091	340878
	0.70592	104.727		9.13254	227587																	0.70592	104.727		9.13254	14.5829				1140	0.01531	0.01499				253	1.00088	0					0.70592	8.8378		8.7334	339869
	0.70841	104.727		9.13502	227149																	0.70841	104.727		9.13502	14.5817				1190	0.01253	0.01253				254	1.0009	0					0.70841	8.8388		8.7359	339017
	0.71091	104.728		9.1375	226794																	0.71091	104.728		9.1375	14.5804				1250	0.00973	0.00973				255	1.00098	0					0.71091	8.8396		8.73839	338173
	0.7134	104.728		9.13998	226912																	0.7134	104.728		9.13998	14.5792				1310	0.007	0.007				256	1.00028	0					0.7134	8.8414		8.74088	336788
	0.71589	104.728		9.14246	226693																	0.71589	104.728		9.14246	14.578				1370	0.00447	0.00447				257	1.00098	0					0.71589	8.8425		8.74337	335347
	0.71839	104.729		9.14495	226779																	0.71839	104.729		9.14495	14.5768				1440	0.00238	0.00238				258	1.00066	0					0.71839	8.8434		8.74586	333477
	0.72088	104.73		9.14743	226819																	0.72088	104.73		9.14743	14.5755				1500	0.00092	0.00092				259	1.00141	0					0.72088	8.8438		8.74835	331750
	0.72338	104.731		9.14991	226752																	0.72338	104.731		9.14991	14.5743				1580	0.000182333	0.000182333				260	1.00146	0					0.72338	8.8443		8.75084	330018
	0.72587	104.73		9.15239	225769																	0.72587	104.73		9.15239	14.5731				1650	0	0				261	1.00154	0					0.72587	8.8442		8.75334	328508
	0.72836	104.73		9.15487	224929																	0.72836	104.73		9.15487	14.5719				1730	0	0				262	1.00166	0					0.72836	8.8445		8.75583	327284
	0.73086	104.728		9.15736	224060																	0.73086	104.728		9.15736	14.5706				1810	0	0				263	1.00195	0					0.73086	8.8446		8.75832	326093
	0.73335	104.727		9.15984	223199																	0.73335	104.727		9.15984	14.5694				1890	0	0				264	1.00237	0					0.73335	8.8452		8.76081	325248
	0.73584	104.726		9.16232	222291																	0.73584	104.726		9.16232	14.5682				1980	0	0				265	1.00131	0					0.73584	8.8463		8.7633	323744
	0.73834	104.726		9.1648	222511																	0.73834	104.726		9.1648	14.567				2080	0	0				266	1.00156	0					0.73834	8.8481		8.76579	322052
	0.74083	104.726		9.16728	222676																	0.74083	104.726		9.16728	14.5657				2180	0	0				267	1.00133	0					0.74083	8.8493		8.76829	320129
	0.74333	104.726		9.16977	222536																	0.74333	104.726		9.16977	14.5645				2280	0	0				268	1.00173	0					0.74333	8.8499		8.77078	318197
	0.74582	104.727		9.17225	222437																	0.74582	104.727		9.17225	14.5633				2390	0	0				269	1.00123	0					0.74582	8.851		8.77327	316097
	0.74831	104.728		9.17473	222354																	0.74831	104.728		9.17473	14.5621				2500	0	0				270	1.00217	0					0.74831	8.8517		8.77576	314012
	0.75081	104.728		9.17721	221748																	0.75081	104.728		9.17721	14.5609				2620	0	0				271	1.00185	0					0.75081	8.8505		8.77825	312920
	0.7533	104.729		9.17969	221381																	0.7533	104.729		9.17969	14.5596				2740	0	0				272	1.00128	0					0.7533	8.8507		8.78074	312627
	0.75579	104.728		9.18218	220670																	0.75579	104.728		9.18218	14.5584				2870	0	0				273	1.00255	0					0.75579	8.8517		8.78323	312013
	0.75829	104.725		9.18466	219721																	0.75829	104.725		9.18466	14.5572				3010	0	0				274	1.00184	0					0.75829	8.8534		8.78573	311416
	0.76078	104.724		9.18714	218272																	0.76078	104.724		9.18714	14.556				3150	0	0				275	1.00236	0					0.76078	8.8551		8.78822	310776
	0.76328	104.722		9.18962	217917																	0.76328	104.722		9.18962	14.5547				3300	0	0				276	1.00201	0					0.76328	8.8568		8.79071	309925
	0.76577	104.72		9.1921	217697																	0.76577	104.72		9.1921	14.5535				3460	0	0				277	1.00269	0					0.76577	8.8574		8.7932	308975
	0.76826	104.72		9.19459	217877																	0.76826	104.72		9.19459	14.5523				3620	0	0				278	1.00255	0					0.76826	8.8574		8.79569	307606
	0.77076	104.72		9.19707	218217																	0.77076	104.72		9.19707	14.5511				3790	0	0				279	1.00286	0					0.77076	8.8569		8.79818	305465
	0.77325	104.719		9.19955	218675																	0.77325	104.719		9.19955	14.5498				3970	0	0				280	1.00249	0					0.77325	8.8555		8.80067	303939
	0.77574	104.719		9.20203	219048																	0.77574	104.719		9.20203	14.5486				4160	0	0				281	1.00349	0					0.77574	8.8553		8.80317	302597
	0.77824	104.719		9.20451	219394																	0.77824	104.719		9.20451	14.5474				4350	0	0				282	1.00402	0					0.77824	8.8551		8.80566	301317
	0.78073	104.718		9.207	219276																	0.78073	104.718		9.207	14.5462				4560	0	0				283	1.00352	0					0.78073	8.8551		8.80815	300052
	0.78323	104.717		9.20948	218818																	0.78323	104.717		9.20948	14.5449				4770	0	0				284	1.00327	0					0.78323	8.8549		8.81064	298793
	0.78572	104.716		9.21196	218312																	0.78572	104.716		9.21196	14.5437				5000	0	0				285	1.00359	0					0.78572	8.8553		8.81313	297565
	0.78821	104.716		9.21444	217821																	0.78821	104.716		9.21444	14.5425				5240	0	0				286	1.0037	0					0.78821	8.8553		8.81562	295755
	0.79071	104.715		9.21692	217494																	0.79071	104.715		9.21692	14.5413				5480	0	0				287	1.00387	0					0.79071	8.8546		8.81812	293214
	0.7932	104.716		9.21941	217061																	0.7932	104.716		9.21941	14.5401				5740	0	0				288	1.00443	0					0.7932	8.8526		8.82061	290995
	0.79569	104.717		9.22189	216727																	0.79569	104.717		9.22189	14.5389				6020	0	0				289	1.0042	0					0.79569	8.8498		8.8231	288835
	0.79819	104.719		9.22437	217048																	0.79819	104.719		9.22437	14.5376				6300	0	0				290	1.00443	0					0.79819	8.8466		8.82559	286712
	0.80068	104.721		9.22685	217317																	0.80068	104.721		9.22685	14.5364				6600	0	0				291	1.00475	0					0.80068	8.8437		8.82808	284550
	0.80318	104.724		9.22933	217441																	0.80318	104.724		9.22933	14.5352				6910	0	0				292	1.00505	0					0.80318	8.8415		8.83057	282683
	0.80567	104.727		9.23182	217092																	0.80567	104.727		9.23182	14.534				7240	0	0				293	1.00608	0					0.80567	8.8408		8.83306	281347
	0.80816	104.73		9.2343	216612																	0.80816	104.73		9.2343	14.5328				7580	0	0				294	1.00599	0					0.80816	8.8416		8.83556	280402
	0.81066	104.733		9.23678	215651																	0.81066	104.733		9.23678	14.5315				7940	0	0				295	1.00671	0					0.81066	8.8433		8.83805	279447
	0.81315	104.735		9.23926	214106																	0.81315	104.735		9.23926	14.5303				8310	0	0				296	1.00615	0					0.81315	8.8448		8.84054	278394
	0.81564	104.736		9.24174	212961																	0.81564	104.736		9.24174	14.5291				8710	0	0				297	1.00689	0					0.81564	8.847		8.84303	277347
	0.81814	104.737		9.24423	212744																	0.81814	104.737		9.24423	14.5279				9120	0	0				298	1.00761	0					0.81814	8.8492		8.84552	276312
	0.82063	104.738		9.24671	212736																	0.82063	104.738		9.24671	14.5266				9550	0	0				299	1.00726	0					0.82063	8.8511		8.84801	275362
	0.82313	104.74		9.24919	212987																	0.82313	104.74		9.24919	14.5254										300	1.00781	0					0.82313	8.8524		8.85051	274402
	0.82562	104.741		9.25167	213394																	0.82562	104.741		9.25167	14.5242										301	1.00829	0					0.82562	8.8531		8.853	273983
	0.82811	104.742		9.25415	213828																	0.82811	104.742		9.25415	14.523										302	1.00832	0					0.82811	8.8533		8.85549	273736
	0.83061	104.741		9.25664	214488																	0.83061	104.741		9.25664	14.5218										303	1.00887	0					0.83061	8.8531		8.85798	272826
	0.8331	104.741		9.25912	215506																	0.8331	104.741		9.25912	14.5206										304	1.00914	0					0.8331	8.8522		8.86047	271916
	0.83559	104.74		9.2616	216232																	0.83559	104.74		9.2616	14.5193										305	1.00963	0					0.83559	8.8512		8.86296	271043
	0.83809	104.738		9.26408	216403																	0.83809	104.738		9.26408	14.5181										306	1.00998	0					0.83809	8.8506		8.86545	270192
	0.84058	104.735		9.26656	216593																	0.84058	104.735		9.26656	14.5169										307	1.00972	0					0.84058	8.8501		8.86795	269150
	0.84308	104.732		9.26905	216118																	0.84308	104.732		9.26905	14.5157										308	1.01089	0					0.84308	8.849		8.87044	268635
	0.84557	104.729		9.27153	215634																	0.84557	104.729		9.27153	14.5144										309	1.01078	0					0.84557	8.8481		8.87293	268141
	0.84806	104.726		9.27401	215450																	0.84806	104.726		9.27401	14.5132										310	1.01139	0					0.84806	8.846		8.87542	267318
	0.85056	104.723		9.27649	215397																	0.85056	104.723		9.27649	14.512										311	1.01234	0					0.85056	8.843		8.87791	266393
	0.85305	104.721		9.27897	215081																	0.85305	104.721		9.27897	14.5108										312	1.01396	0					0.85305	8.8392		8.8804	265515
	0.85554	104.719		9.28146	214755																	0.85554	104.719		9.28146	14.5096										313	1.01349	0					0.85554	8.835		8.88289	264573
	0.85804	104.717		9.28394	214355																	0.85804	104.717		9.28394	14.5084										314	1.0149	0					0.85804	8.8304		8.88539	263583
	0.86053	104.715		9.28642	213385																	0.86053	104.715		9.28642	14.5071										315	1.01495	0					0.86053	8.8273		8.88788	262587
	0.86303	104.713		9.2889	212231																	0.86303	104.713		9.2889	14.5059										316	1.01703	0					0.86303	8.8267		8.89037	261214
	0.86552	104.712		9.29138	210886																	0.86552	104.712		9.29138	14.5047										317	1.01848	0					0.86552	8.8268		8.89286	259698
	0.86801	104.711		9.29387	209872																	0.86801	104.711		9.29387	14.5035										318	1.01878	0					0.86801	8.8291		8.89535	258988
	0.87051	104.711		9.29635	208610																	0.87051	104.711		9.29635	14.5023										319	1.02133	0					0.87051	8.8325		8.89784	258211
	0.873	104.712		9.29883	208117																	0.873	104.712		9.29883	14.501										320	1.02177	0					0.873	8.8356		8.90034	257493
	0.87549	104.713		9.30131	208276																	0.87549	104.713		9.30131	14.4998										321	1.02266	0					0.87549	8.8375		8.90283	256856
	0.87799	104.713		9.30379	208032																	0.87799	104.713		9.30379	14.4986										322	1.02396	0					0.87799	8.8402		8.90532	255925
	0.88048	104.716		9.30628	208409																	0.88048	104.716		9.30628	14.4974										323	1.02494	0					0.88048	8.8425		8.90781	254386
	0.88298	104.719		9.30876	208692																	0.88298	104.719		9.30876	14.4962										324	1.0251	0					0.88298	8.8435		8.9103	252934
	0.88547	104.722		9.31124	208796																	0.88547	104.722		9.31124	14.495										325	1.0266	0					0.88547	8.8448		8.91279	251809
	0.88796	104.726		9.31372	208893																	0.88796	104.726		9.31372	14.4937										326	1.02717	0					0.88796	8.846		8.91528	250925
	0.89046	104.73		9.3162	208962																	0.89046	104.73		9.3162	14.4925										327	1.02856	0					0.89046	8.8466		8.91778	250766
	0.89295	104.732		9.31869	209015																	0.89295	104.732		9.31869	14.4913										328	1.0289	0					0.89295	8.8467		8.92027	250509
	0.89544	104.734		9.32117	209155																	0.89544	104.734		9.32117	14.4901										329	1.02907	0					0.89544	8.8474		8.92276	250306
	0.89794	104.734		9.32365	209864																	0.89794	104.734		9.32365	14.4888										330	1.02887	0					0.89794	8.8475		8.92525	250138
	0.90043	104.734		9.32613	210452																	0.90043	104.734		9.32613	14.4877										331	1.02966	0					0.90043	8.8464		8.92774	249984
	0.90293	104.735		9.32861	210600																	0.90293	104.735		9.32861	14.4864										332	1.03029	0					0.90293	8.8451		8.93023	249511
	0.90542	104.735		9.3311	210585																	0.90542	104.735		9.3311	14.4852										333	1.03047	0					0.90542	8.8425		8.93272	248879
	0.90791	104.735		9.33358	210395																	0.90791	104.735		9.33358	14.484										334	1.02957	0					0.90791	8.8392		8.93522	248330
	0.91041	104.735		9.33606	209632																	0.91041	104.735		9.33606	14.4828										335	1.03006	0					0.91041	8.836		8.93771	247757
	0.9129	104.734		9.33854	208646																	0.9129	104.734		9.33854	14.4816										336	1.02903	0					0.9129	8.8341		8.9402	246763
	0.91539	104.734		9.34102	208098																	0.91539	104.734		9.34102	14.4803										337	1.02951	0					0.91539	8.8316		8.94269	246078
	0.91789	104.733		9.34351	207076																	0.91789	104.733		9.34351	14.4792										338	1.02887	0					0.91789	8.8298		8.94518	245395
	0.92038	104.731		9.34599	206273																	0.92038	104.731		9.34599	14.4779										339	1.02896	0					0.92038	8.8286		8.94767	244676
	0.92288	104.728		9.34847	205737																	0.92288	104.728		9.34847	14.4767										340	1.02833	0					0.92288	8.8274		8.95017	244016
	0.92537	104.725		9.35095	205260																	0.92537	104.725		9.35095	14.4755										341	1.02806	0					0.92537	8.8255		8.95266	243522
	0.92786	104.723		9.35343	204849																	0.92786	104.723		9.35343	14.4743										342	1.02837	0					0.92786	8.8243		8.95515	242284
	0.93036	104.721		9.35592	204585																	0.93036	104.721		9.35592	14.4731										343	1.02671	0					0.93036	8.8234		8.95764	241258
	0.93285	104.72		9.3584	204172																	0.93285	104.72		9.3584	14.4718										344	1.02794	0					0.93285	8.8224		8.96013	239670
	0.93534	104.719		9.36088	203514																	0.93534	104.719		9.36088	14.4706										345	1.02717	0					0.93534	8.822		8.96262	238101
	0.93784	104.718		9.36336	203657																	0.93784	104.718		9.36336	14.4694										346	1.02705	0					0.93784	8.8225		8.96511	236558
	0.94033	104.718		9.36584	204336																	0.94033	104.718		9.36584	14.4682										347	1.02681	0					0.94033	8.8228		8.96761	235362
	0.94283	104.716		9.36833	204154																	0.94283	104.716		9.36833	14.467										348	1.02694	0					0.94283	8.8231		8.9701	234210
	0.94532	104.716		9.37081	203537																	0.94532	104.716		9.37081	14.4657										349	1.02618	0					0.94532	8.824		8.97259	233444
	0.94781	104.715		9.37329	202949																	0.94781	104.715		9.37329	14.4645										350	1.02743	0					0.94781	8.8245		8.97508	232749
	0.95031	104.714		9.37577	202551																	0.95031	104.714		9.37577	14.4633										351	1.02702	0					0.95031	8.8243		8.97757	232328
	0.9528	104.713		9.37825	202181																	0.9528	104.713		9.37825	14.4621										352	1.02811	0					0.9528	8.8241		8.98006	231927
	0.95529	104.712		9.38074	202807																	0.95529	104.712		9.38074	14.4609										353	1.02954	0					0.95529	8.8239		8.98255	231529
	0.95779	104.711		9.38322	203415																	0.95779	104.711		9.38322	14.4597										354	1.02991	0					0.95779	8.824		8.98505	231086
	0.96028	104.711		9.3857	203927																	0.96028	104.711		9.3857	14.4585										355	1.03203	0					0.96028	8.8251		8.98754	230655
	0.96278	104.71		9.38818	204311																	0.96278	104.71		9.38818	14.4573										356	1.03536	0					0.96278	8.8267		8.99003	230082
	0.96527	104.712		9.39066	204394																	0.96527	104.712		9.39066	14.456										357	1.0389	0					0.96527	8.8299		8.99252	229627
	0.96776	104.712		9.39315	204489																	0.96776	104.712		9.39315	14.4548										358	1.04343	0					0.96776	8.8339		8.99501	229153
	0.97026	104.713		9.39563	204778																	0.97026	104.713		9.39563	14.4536										359	1.04821	0					0.97026	8.8389		8.9975	229398
	0.97275	104.716		9.39811	204179																	0.97275	104.716		9.39811	14.4524										360	1.05204	0					0.97275	8.843		9	229443
	0.97524	104.719		9.40059	202875																	0.97524	104.719		9.40059	14.4512										361	1.05699	0					0.97524	8.8465		9.00249	229524
	0.97774	104.722		9.40307	201562																	0.97774	104.722		9.40307	14.45										362	1.06247	97.77					0.97774	8.8494		9.00498	229646
	0.98023	104.725		9.40556	201162																	0.98023	104.725		9.40556	14.4488										363	1.06826	92.12					0.98023	8.8515		9.00747	229806
	0.98273	104.727		9.40804	201347																	0.98273	104.727		9.40804	14.4475										364	1.0754	151.19					0.98273	8.8522		9.00996	229216
	0.98522	104.729		9.41052	201417																	0.98522	104.729		9.41052	14.4464										365	1.08206	107.12					0.98522	8.8531		9.01245	228553
	0.98771	104.73		9.413	201349																	0.98771	104.73		9.413	14.4451										366	1.09109	141.17					0.98771	8.8544		9.01494	228010
	0.99021	104.73		9.41548	201301																	0.99021	104.73		9.41548	14.4439										367	1.09982	105.37					0.99021	8.855		9.01744	227443
	0.9927	104.731		9.41797	201084																	0.9927	104.731		9.41797	14.4427										368	1.10906	110.09					0.9927	8.8553		9.01993	226816
	0.99519	104.731		9.42045	200651																	0.99519	104.731		9.42045	14.4415										369	1.11775	121.91					0.99519	8.8552		9.02242	226245
	0.99769	104.732		9.42293	200724																	0.99769	104.732		9.42293	14.4403										370	1.12697	129.24					0.99769	8.8537		9.02491	225607
	1.00018	104.732		9.42541	201595																	1.00018	104.732		9.42541	14.4391										371	1.13478	155.64					1.00018	8.8523		9.0274	224969
	1.00268	104.732		9.42789	202483																	1.00268	104.732		9.42789	14.4378										372	1.14283	131.05					1.00268	8.8503		9.02989	224360
	1.00517	104.732		9.43038	201657																	1.00517	104.732		9.43038	14.4366										373	1.14933	117.47					1.00517	8.8477		9.03238	223781
	1.00766	104.73		9.43286	200721																	1.00766	104.73		9.43286	14.4354										374	1.15395	158.17					1.00766	8.8448		9.03488	223036
	1.01016	104.728		9.43534	200362																	1.01016	104.728		9.43534	14.4342										375	1.15744	119.54					1.01016	8.8418		9.03737	222723
	1.01265	104.726		9.43782	199976																	1.01265	104.726		9.43782	14.433										376	1.15933	122.7					1.01265	8.8387		9.03986	222389
	1.01514	104.724		9.4403	199728																	1.01514	104.724		9.4403	14.4318										377	1.16004	131.79					1.01514	8.8355		9.04235	222048
	1.01764	104.724		9.44279	199725																	1.01764	104.724		9.44279	14.4306										378	1.15952	149.35					1.01764	8.8328		9.04484	221684
	1.02013	104.724		9.44527	200014																	1.02013	104.724		9.44527	14.4294										379	1.15853	112.29					1.02013	8.8307		9.04733	221751
	1.02263	104.724		9.44775	201414																	1.02263	104.724		9.44775	14.4281										380	1.15738	121.72					1.02263	8.83		9.04983	221870
	1.02512	104.724		9.45023	202950																	1.02512	104.724		9.45023	14.4269										381	1.15516	154.12					1.02512	8.8303		9.05232	222006
	1.02761	104.724		9.45271	204010																	1.02761	104.724		9.45271	14.4257										382	1.15182	116.14					1.02761	8.8316		9.05481	222315
	1.03011	104.722		9.4552	204298																	1.03011	104.722		9.4552	14.4245										383	1.14962	121.45					1.03011	8.8337		9.0573	222811
	1.0326	104.721		9.45768	204287																	1.0326	104.721		9.45768	14.4233										384	1.1466	140.29					1.0326	8.8366		9.05979	223327
	1.03509	104.72		9.46016	203545																	1.03509	104.72		9.46016	14.4221										385	1.14498	119.13					1.03509	8.8386		9.06228	224386
	1.03759	104.718		9.46264	201783																	1.03759	104.718		9.46264	14.4209										386	1.14203	137.46					1.03759	8.8405		9.06477	225404
	1.04008	104.717		9.46512	200284																	1.04008	104.717		9.46512	14.4197										387	1.13948	129.06					1.04008	8.8414		9.06727	226482
	1.04258	104.716		9.46761	200076																	1.04258	104.716		9.46761	14.4185										388	1.1373	111.87					1.04258	8.8418		9.06976	226207
	1.04507	104.715		9.47009	200374																	1.04507	104.715		9.47009	14.4172										389	1.13402	151.48					1.04507	8.8409		9.07225	225920
	1.04756	104.714		9.47257	201255																	1.04756	104.714		9.47257	14.416										390	1.13092	91.42					1.04756	8.84		9.07474	225397
	1.05006	104.713		9.47505	202443																	1.05006	104.713		9.47505	14.4148										391	1.12749	102.92					1.05006	8.8387		9.07723	224847
	1.05255	104.712		9.47753	203313																	1.05255	104.712		9.47753	14.4136										392	1.12448	109.2					1.05255	8.8383		9.07972	224121
	1.05504	104.709		9.48002	203986																	1.05504	104.709		9.48002	14.4124										393	1.12119	127.9					1.05504	8.8382		9.08221	223399
	1.05754	104.708		9.4825	203040																	1.05754	104.708		9.4825	14.4112										394	1.11721	111.59					1.05754	8.8389		9.08471	222677
	1.06003	104.706		9.48498	200699																	1.06003	104.706		9.48498	14.41										395	1.11325	110.19					1.06003	8.8402		9.0872	222057
	1.06253	104.705		9.48746	198107																	1.06253	104.705		9.48746	14.4088										396	1.10914	107.8					1.06253	8.8412		9.08969	221429
	1.06502	104.705		9.48994	195930																	1.06502	104.705		9.48994	14.4076										397	1.10464	111.36					1.06502	8.8416		9.09218	220779
	1.06751	104.707		9.49243	194563																	1.06751	104.707		9.49243	14.4063										398	1.0999	116.84					1.06751	8.8411		9.09467	219943
	1.07001	104.71		9.49491	194514																	1.07001	104.71		9.49491	14.4051										399	1.09578	102.88					1.07001	8.8402		9.09716	219103
	1.0725	104.712		9.49739	194237																	1.0725	104.712		9.49739	14.4039										400	1.09106	77.51					1.0725	8.8403		9.09966	217797
	1.07499	104.713		9.49987	194253																	1.07499	104.713		9.49987	14.4027										401	1.08779	91.81					1.07499	8.8412		9.10215	216605
	1.07749	104.715		9.50235	193915																	1.07749	104.715		9.50235	14.4015										402	1.08175	126.9					1.07749	8.8428		9.10464	214740
	1.07998	104.716		9.50484	193577																	1.07998	104.716		9.50484	14.4003										403	1.07839	0					1.07998	8.8446		9.10713	214264
	1.08248	104.717		9.50732	197763																	1.08248	104.717		9.50732	14.3991										404	1.07415	0					1.08248	8.8472		9.10962	213750
	1.08497	104.719		9.5098	197647																	1.08497	104.719		9.5098	14.3979										405	1.06989	0					1.08497	8.8492		9.11211	213264
	1.08746	104.722		9.51228	197531																	1.08746	104.722		9.51228	14.3967										406	1.06591	0					1.08746	8.8508		9.1146	212821
	1.08996	104.725		9.51476	197415																	1.08996	104.725		9.51476	14.3955										407	1.06224	0					1.08996	8.8536		9.1171	212553
	1.09245	104.729		9.51725	197299																	1.09245	104.729		9.51725	14.3942										408	1.05855	0					1.09245	8.8561		9.11959	212363
	1.09494	104.734		9.51973	197183																	1.09494	104.734		9.51973	14.3931										409	1.05589	0					1.09494	8.8583		9.12208	212391
	1.09744	104.737		9.52221	197067																	1.09744	104.737		9.52221	14.3918										410	1.05325	0					1.09744	8.8587		9.12457	212275
	1.09993	104.739		9.52469	196951																	1.09993	104.739		9.52469	14.3906										411	1.04939	0					1.09993	8.8585		9.12706	212218
	1.10243	104.741		9.52717	196835																	1.10243	104.741		9.52717	14.3894										412	1.04723	0					1.10243	8.857		9.12955	212037
	1.10492	104.741		9.52966	196720																	1.10492	104.741		9.52966	14.3882										413	1.045	0					1.10492	8.8558		9.13204	211749
	1.10741	104.739		9.53214	196604																	1.10741	104.739		9.53214	14.387										414	1.04353	0					1.10741	8.8543		9.13454	211470
	1.10991	104.738		9.53462	196488																	1.10991	104.738		9.53462	14.3858										415	1.0403	0					1.10991	8.8524		9.13703	211198
	1.1124	104.736		9.5371	196373																	1.1124	104.736		9.5371	14.3846										416	1.03979	0					1.1124	8.8502		9.13952	210900
	1.11489	104.735		9.53958	196257																	1.11489	104.735		9.53958	14.3834										417	1.0376	0					1.11489	8.8475		9.14201	211205
	1.11739	104.734		9.48941	188938																	1.11739	104.734		9.48941	4.68089										418	1.03627	0					1.11739	8.8452		9.1445	211771
	1.11988	104.733		9.4919	188772																	1.11988	104.733		9.4919	4.69615										419	1.0347	0					1.11988	8.8437		9.14699	212422
	1.12238	104.73		9.49439	188606																	1.12238	104.73		9.49439	4.71146										420	1.03325	0					1.12238	8.8432		9.14949	213116
	1.12487	104.727		9.49688	188440																	1.12487	104.727		9.49688	4.72682										421	1.03213	0					1.12487	8.8434		9.15198	212906
	1.12736	104.724		9.49937	188274																	1.12736	104.724		9.49937	4.74224										422	1.03106	0					1.12736	8.8424		9.15447	212736
	1.12986	104.72		9.50186	188108																	1.12986	104.72		9.50186	4.7577										423	1.0296	0					1.12986	8.8415		9.15696	212519
	1.13235	104.716		9.50435	187943																	1.13235	104.716		9.50435	4.77321										424	1.02787	0					1.13235	8.8395		9.15945	212061
	1.13484	104.715		9.50684	187777																	1.13484	104.715		9.50684	4.78877										425	1.02678	0					1.13484	8.8379		9.16194	211603
	1.13734	104.715		9.50933	187612																	1.13734	104.715		9.50933	4.80439										426	1.02691	0					1.13734	8.8365		9.16443	211227
	1.13983	104.714		9.51182	187447																	1.13983	104.714		9.51182	4.82005										427	1.02582	0					1.13983	8.8365		9.16693	210874
	1.14233	104.715		9.51431	187282																	1.14233	104.715		9.51431	4.83577										428	1.02489	0					1.14233	8.8367		9.16942	210650
	1.14482	104.716		9.51679	187117																	1.14482	104.716		9.51679	4.85154										429	1.02367	0					1.14482	8.8374		9.17191	210380
	1.14731	104.716		9.51928	186953																	1.14731	104.716		9.51928	4.86735										430	1.0239	0					1.14731	8.8383		9.1744	210136
	1.14981	104.717		9.52177	186788																	1.14981	104.717		9.52177	4.88322										431	1.02294	0					1.14981	8.8388		9.17689	209855
	1.1523	104.717		9.52426	186624																	1.1523	104.717		9.52426	4.89915										432	1.02255	0					1.1523	8.8398		9.17938	209179
	1.15479	104.717		9.52675	186460																	1.15479	104.717		9.52675	4.91512										433	1.02183	0					1.15479	8.8404		9.18187	208242
	1.15729	104.718		9.52924	186296																	1.15729	104.718		9.52924	4.93115										434	1.02121	0					1.15729	8.8407		9.18437	207159
	1.15978	104.719		9.53173	186132																	1.15978	104.719		9.53173	4.94722										435	1.02091	0					1.15978	8.8419		9.18686	206049
	1.16228	104.719		9.53422	185968																	1.16228	104.719		9.53422	4.96335										436	1.02013	0					1.16228	8.8434		9.18935	205904
	1.16477	104.72		9.53671	185804																	1.16477	104.72		9.53671	4.97954										437	1.0189	0					1.16477	8.8447		9.19184	205711
	1.16726	104.72		9.5392	185641																	1.16726	104.72		9.5392	4.99577										438	1.01843	0					1.16726	8.8465		9.19433	205558
	1.16976	104.718		9.54169	185477																	1.16976	104.718		9.54169	5.01206										439	1.01778	0					1.16976	8.8495		9.19682	205439
	1.17225	104.716		9.54418	185314																	1.17225	104.716		9.54418	5.0284										440	1.01763	0					1.17225	8.8522		9.19932	205393
	1.17474	104.714		9.54667	185151																	1.17474	104.714		9.54667	5.0448										441	1.01697	0					1.17474	8.8551		9.20181	205291
	1.17724	104.712		9.54916	184989																	1.17724	104.712		9.54916	5.06125										442	1.01671	0					1.17724	8.858		9.2043	205153
	1.17973	104.711		9.55165	184826																	1.17973	104.711		9.55165	5.07775										443	1.01601	0					1.17973	8.8603		9.20679	204809
	1.18223	104.711		9.55413	184663																	1.18223	104.711		9.55413	5.09431										444	1.01574	0					1.18223	8.8616		9.20928	204524
	1.18472	104.712		9.55662	184500																	1.18472	104.712		9.55662	5.11092										445	1.01525	0					1.18472	8.8627		9.21177	204213
	1.18721	104.713		9.55911	184338																	1.18721	104.713		9.55911	5.12758										446	1.01553	0					1.18721	8.864		9.21426	203938
	1.18971	104.713		9.5616	184176																	1.18971	104.713		9.5616	5.1443										447	1.01523	0					1.18971	8.8649		9.21676	204067
	1.1922	104.715		9.56409	184014																	1.1922	104.715		9.56409	5.16107										448	1.01451	0					1.1922	8.8658		9.21925	204680
	1.19469	104.715		9.56658	183852																	1.19469	104.715		9.56658	5.1779										449	1.01376	0					1.19469	8.8659		9.22174	205492
	1.19719	104.714		9.56907	183690																	1.19719	104.714		9.56907	5.19478										450	1.01335	0					1.19719	8.8645		9.22423	205569
	1.19968	104.714		9.57156	183529																	1.19968	104.714		9.57156	5.21172										451	1.01385	0					1.19968	8.8637		9.22672	205555
	1.20218	104.713		9.57405	183367																	1.20218	104.713		9.57405	5.22871										452	1.01212	0					1.20218	8.8632		9.22921	205341
	1.20467	104.712		9.57654	183206																	1.20467	104.712		9.57654	5.24576										453	1.01222	0					1.20467	8.8623		9.23171	205055
	1.20716	104.712		9.57903	184843																	1.20716	104.712		9.57903	5.26286										454	1.01159	0					1.20716	8.8612		9.2342	204745
	1.20966	104.712		9.58152	184849																	1.20966	104.712		9.58152	5.28002										455	1.01233	0					1.20966	8.8604		9.23669	204437
	1.21215	104.711		9.58401	185385																	1.21215	104.711		9.58401	5.29724										456	1.01152	0					1.21215	8.8584		9.23918	204057
	1.21464	104.71		9.5865	185807																	1.21464	104.71		9.5865	5.31451										457	1.01207	0					1.21464	8.8562		9.24167	203712
	1.21714	104.709		9.58898	185948																	1.21714	104.709		9.58898	5.33184										458	1.0121	0					1.21714	8.8557		9.24416	203681
	1.21963	104.708		9.59147	186718																	1.21963	104.708		9.59147	5.34922										459	1.01152	0					1.21963	8.8566		9.24665	203815
	1.22213	104.706		9.59396	186506																	1.22213	104.706		9.59396	5.36666										460	1.01128	0					1.22213	8.8583		9.24915	203484
	1.22462	104.705		9.59645	184634																	1.22462	104.705		9.59645	5.38416										461	1.01085	0					1.22462	8.86		9.25164	203135
	1.22711	104.704		9.59894	183165																	1.22711	104.704		9.59894	5.40172										462	1.01056	0					1.22711	8.8615		9.25413	202646
	1.22961	104.703		9.60143	182050																	1.22961	104.703		9.60143	5.41933										463	1.0109	0					1.22961	8.8626		9.25662	201538
	1.2321	104.701		9.60392	181471																	1.2321	104.701		9.60392	5.437										464	1.01094	0					1.2321	8.8628		9.25911	200335
	1.23459	104.701		9.60641	181288																	1.23459	104.701		9.60641	5.45473										465	1.01104	0					1.23459	8.8627		9.2616	199779
	1.23709	104.701		9.6089	181078																	1.23709	104.701		9.6089	5.47251										466	1.01046	0					1.23709	8.8619		9.26409	199273
	1.23958	104.701		9.61139	180573																	1.23958	104.701		9.61139	5.49035										467	1.01078	0					1.23958	8.8615		9.26659	199116
	1.24208	104.701		9.61388	180008																	1.24208	104.701		9.61388	5.50826										468	1.00984	0					1.24208	8.8609		9.26908	199058
	1.24457	104.702		9.61637	179305																	1.24457	104.702		9.61637	5.52622										469	1.00929	0					1.24457	8.8602		9.27157	198692
	1.24706	104.702		9.61886	178829																	1.24706	104.702		9.61886	5.54423										470	1.01033	0					1.24706	8.8597		9.27406	198280
	1.24956	104.702		9.62135	178260																	1.24956	104.702		9.62135	5.56231										471	1.00954	0					1.24956	8.8604		9.27655	197860
	1.25205	104.703		9.62383	177753																	1.25205	104.703		9.62383	5.58045										472	1.00952	0					1.25205	8.8604		9.27904	197401
	1.25454	104.704		9.62632	177864																	1.25454	104.704		9.62632	5.59864										473	1.00889	0					1.25454	8.859		9.28154	197004
	1.25704	104.705		9.62881	177137																	1.25704	104.705		9.62881	5.61689										474	1.00915	0					1.25704	8.8572		9.28403	196393
	1.25953	104.708		9.6313	177272																	1.25953	104.708		9.6313	5.63521										475	1.00841	0					1.25953	8.8548		9.28652	196287
	1.26203	104.71		9.63379	177437																	1.26203	104.71		9.63379	5.65358										476	1.00952	0					1.26203	8.8526		9.28901	196243
	1.26452	104.713		9.63628	177626																	1.26452	104.713		9.63628	5.67202										477	1.00897	0					1.26452	8.8506		9.2915	195874
	1.26701	104.716		9.63877	177748																	1.26701	104.716		9.63877	5.69051										478	1.00872	0					1.26701	8.8485		9.29399	195627
	1.26951	104.719		9.64126	177731																	1.26951	104.719		9.64126	5.70906										479	1.00915	0					1.26951	8.8474		9.29648	195362
	1.272	104.722		9.64375	177271																	1.272	104.722		9.64375	5.72768										480	1.00817	0					1.272	8.8471		9.29898	195216
	1.27449	104.724		9.64624	177182																	1.27449	104.724		9.64624	5.74635										481	1.0076	0					1.27449	8.8467		9.30147	194895
	1.27699	104.726		9.64873	177218																	1.27699	104.726		9.64873	5.76509										482	1.00729	0					1.27699	8.8462		9.30396	194371
	1.27948	104.727		9.65122	177401																	1.27948	104.727		9.65122	5.78389										483	1.00789	0					1.27948	8.8462		9.30645	193746
	1.28198	104.728		9.65371	177472																	1.28198	104.728		9.65371	5.80275										484	1.00778	0					1.28198	8.8463		9.30894	193428
	1.28447	104.729		9.6562	177313																	1.28447	104.729		9.6562	5.82166										485	1.00668	0					1.28447	8.8461		9.31143	193124
	1.28696	104.73		9.65868	177186																	1.28696	104.73		9.65868	5.84065										486	1.00742	0					1.28696	8.8459		9.31392	192934
	1.28946	104.731		9.66117	177080																	1.28946	104.731		9.66117	5.85969										487	1.00692	0					1.28946	8.8458		9.31642	192801
	1.29195	104.73		9.66366	176579																	1.29195	104.73		9.66366	5.87879										488	1.00719	0					1.29195	8.8458		9.31891	192657
	1.29444	104.729		9.66615	176377																	1.29444	104.729		9.66615	5.89796										489	1.00661	0					1.29444	8.8458		9.3214	192349
	1.29694	104.727		9.66864	176107																	1.29694	104.727		9.66864	5.91719										490	1.00637	0					1.29694	8.846		9.32389	191988
	1.29943	104.725		9.67113	175811																	1.29943	104.725		9.67113	5.93649										491	1.00693	0					1.29943	8.8454		9.32638	191560
	1.30193	104.723		9.67362	176230																	1.30193	104.723		9.67362	5.95584										492	1.00676	0					1.30193	8.8445		9.32887	191588
	1.30442	104.722		9.67611	176656																	1.30442	104.722		9.67611	5.97526										493	1.00609	0					1.30442	8.8437		9.33137	191667
	1.30691	104.72		9.6786	177123																	1.30691	104.72		9.6786	5.99474										494	1.00607	0					1.30691	8.8428		9.33386	191738
	1.30941	104.718		9.68109	178161																	1.30941	104.718		9.68109	6.01429										495	1.00572	0					1.30941	8.8413		9.33635	191730
	1.3119	104.717		9.68358	177548																	1.3119	104.717		9.68358	6.0339										496	1.00644	0					1.3119	8.8406		9.33884	191926
	1.31439	104.715		9.68607	176929																	1.31439	104.715		9.68607	6.05357										497	1.00641	0					1.31439	8.8396		9.34133	192187
	1.31689	104.713		9.68856	176194																	1.31689	104.713		9.68856	6.07331										498	1.00561	0					1.31689	8.8387		9.34382	192442
	1.31938	104.712		9.69105	175376																	1.31938	104.712		9.69105	6.09311										499	1.00544	0					1.31938	8.8376		9.34631	192693
	1.32188	104.711		9.69353	174509																	1.32188	104.711		9.69353	6.11298										500	1.00562	0					1.32188	8.8367		9.34881	193596
	1.32437	104.711		9.69602	174024																	1.32437	104.711		9.69602	6.13291										501	1.00476	0					1.32437	8.8352		9.3513	195333
	1.32686	104.712		9.69851	173408																	1.32686	104.712		9.69851	6.15291										502	1.00536	0					1.32686	8.8342		9.35379	195726
	1.32936	104.713		9.701	172764																	1.32936	104.713		9.701	6.17297										503	1.00506	0					1.32936	8.8333		9.35628	196127
	1.33185	104.713		9.70349	172748																	1.33185	104.713		9.70349	6.19309										504	1.00519	0					1.33185	8.8327		9.35877	196739
	1.33434	104.714		9.70598	173509																	1.33434	104.714		9.70598	6.21329										505	1.00511	0					1.33434	8.8327		9.36126	196219
	1.33684	104.714		9.70847	174179																	1.33684	104.714		9.70847	6.23355										506	1.00369	0					1.33684	8.8332		9.36375	195761
	1.33933	104.714		9.71096	173926																	1.33933	104.714		9.71096	6.25387										507	1.0051	0					1.33933	8.8344		9.36625	195277
	1.34183	104.715		9.71345	173619																	1.34183	104.715		9.71345	6.27426										508	1.00445	0					1.34183	8.8355		9.36874	194744
	1.34432	104.716		9.71594	173116																	1.34432	104.716		9.71594	6.29472										509	1.00425	0					1.34432	8.8368		9.37123	194261
	1.34681	104.718		9.71843	172114																	1.34681	104.718		9.71843	6.31524										510	1.00292	0					1.34681	8.8378		9.37372	193813
	1.34931	104.72		9.72092	172255																	1.34931	104.72		9.72092	6.33583										511	1.00461	0					1.34931	8.8388		9.37621	193631
	1.3518	104.722		9.72341	173653																	1.3518	104.722		9.72341	6.35649										512	1.00399	0					1.3518	8.8403		9.3787	193448
	1.35429	104.726		9.7259	174410																	1.35429	104.726		9.7259	6.37722										513	1.0038	0					1.35429	8.8427		9.3812	193305
	1.35679	104.731		9.72838	174992																	1.35679	104.731		9.72838	6.39801										514	1.00401	0					1.35679	8.8448		9.38369	193247
	1.35928	104.736		9.73087	175534																	1.35928	104.736		9.73087	6.41887										515	1.00333	0					1.35928	8.8471		9.38618	192519
	1.36178	104.74		9.73336	175692																	1.36178	104.74		9.73336	6.4398										516	1.00288	0					1.36178	8.8497		9.38867	190271
	1.36427	104.743		9.73585	175977																	1.36427	104.743		9.73585	6.4608										517	1.00261	0					1.36427	8.8522		9.39116	189376
	1.36676	104.746		9.73834	176223																	1.36676	104.746		9.73834	6.48186										518	1.00324	0					1.36676	8.8548		9.39365	188405
	1.36926	104.749		9.74083	175831																	1.36926	104.749		9.74083	6.50299										519	1.00335	0					1.36926	8.857		9.39614	187131
	1.37175	104.752		9.74332	175462																	1.37175	104.752		9.74332	6.5242										520	1.00232	0					1.37175	8.8584		9.39864	186919
	1.37424	104.756		9.74581	174838																	1.37424	104.756		9.74581	6.54547										521	1.00317	0					1.37424	8.8595		9.40113	186629
	1.37674	104.759		9.7483	174368																	1.37674	104.759		9.7483	6.56681										522	1.00223	0					1.37674	8.8593		9.40362	186346
	1.37923	104.761		9.75079	173801																	1.37923	104.761		9.75079	6.58822										523	1.00334	0					1.37923	8.8582		9.40611	186055
	1.38173	104.762		9.75328	173071																	1.38173	104.762		9.75328	6.6097										524	1.00262	0					1.38173	8.8571		9.4086	185788
	1.38422	104.761		9.75577	172265																	1.38422	104.761		9.75577	6.63125										525	1.00188	0					1.38422	8.8567		9.41109	185661
	1.38671	104.76		9.75826	171383																	1.38671	104.76		9.75826	6.65288										526	1.00247	0					1.38671	8.8558		9.41358	185231
	1.38921	104.759		9.76075	169387																	1.38921	104.759		9.76075	6.67457										527	1.00227	0					1.38921	8.8544		9.41608	184688
	1.3917	104.757		9.76323	167969																	1.3917	104.757		9.76323	6.69633										528	1.00243	0					1.3917	8.8522		9.41857	183956
	1.39419	104.754		9.76572	167165																	1.39419	104.754		9.76572	6.71816										529	1.0023	0					1.39419	8.8506		9.42106	183206
	1.39669	104.75		9.76821	166646																	1.39669	104.75		9.76821	6.74007										530	1.00149	0					1.39669	8.849		9.42355	182464
	1.39918	104.746		9.7707	166243																	1.39918	104.746		9.7707	6.76204										531	1.0017	0					1.39918	8.8469		9.42604	182264
	1.40168	104.742		9.77319	165723																	1.40168	104.742		9.77319	6.78409										532	1.00177	0					1.40168	8.8449		9.42853	182059
	1.40417	104.738		9.77568	165340																	1.40417	104.738		9.77568	6.80621										533	1.00237	0					1.40417	8.8426		9.43103	181862
	1.40666	104.734		9.77817	164791																	1.40666	104.734		9.77817	6.8284										534	1.00171	0					1.40666	8.84		9.43352	182082
	1.40916	104.729		9.78066	163630																	1.40916	104.729		9.78066	6.85067										535	1.00153	0					1.40916	8.8367		9.43601	183759
	1.41165	104.724		9.78315	162726																	1.41165	104.724		9.78315	6.873										536	1.00137	0					1.41165	8.8339		9.4385	184092
	1.41414	104.72		9.78564	161867																	1.41414	104.72		9.78564	6.89541										537	1.00151	0					1.41414	8.8318		9.44099	184371
	1.41664	104.718		9.78813	161095																	1.41664	104.718		9.78813	6.91789										538	1.00128	0					1.41664	8.8307		9.44348	184488
	1.41913	104.716		9.79062	160690																	1.41913	104.716		9.79062	6.94045										539	1.00194	0					1.41913	8.8297		9.44597	184713
	1.42163	104.716		9.79311	160303																	1.42163	104.716		9.79311	6.96308										540	1.00212	0					1.42163	8.8289		9.44847	184754
	1.42412	104.716		9.7956	159982																	1.42412	104.716		9.7956	6.98578										541	1.00135	0					1.42412	8.8279		9.45096	184466
	1.42661	104.716		9.79808	160841																	1.42661	104.716		9.79808	7.00856										542	1.00101	0					1.42661	8.8265		9.45345	184346
	1.42911	104.715		9.80057	161157																	1.42911	104.715		9.80057	7.03141										543	1.00138	0					1.42911	8.825		9.45594	184353
	1.4316	104.714		9.80306	161072																	1.4316	104.714		9.80306	7.05434										544	1.00171	0					1.4316	8.824		9.45843	184286
	1.43409	104.714		9.80555	160613																	1.43409	104.714		9.80555	7.07734										545	1.00122	0					1.43409	8.8235		9.46092	184263
	1.43659	104.713		9.80804	160009																	1.43659	104.713		9.80804	7.10041										546	1.00063	0					1.43659	8.8241		9.46341	184592
	1.43908	104.712		9.81053	159416																	1.43908	104.712		9.81053	7.12357										547	1.00148	0					1.43908	8.8258		9.46591	184915
	1.44158	104.712		9.81302	158829																	1.44158	104.712		9.81302	7.14679										548	1.00151	0					1.44158	8.8277		9.4684	184260
	1.44407	104.711		9.81551	158315																	1.44407	104.711		9.81551	7.17009										549	1.00188	0					1.44407	8.83		9.47089	183495
	1.44656	104.711		9.818	157997																	1.44656	104.711		9.818	7.19347										550	1.00183	0					1.44656	8.8329		9.47338	181416
	1.44906	104.711		9.82049	157666																	1.44906	104.711		9.82049	7.21693										551	1.00197	0					1.44906	8.8353		9.47587	180588
	1.45155	104.709		9.82298	157553																	1.45155	104.709		9.82298	7.24046										552	1.00197	0					1.45155	8.8369		9.47836	179808
	1.45404	104.708		9.82547	157356																	1.45404	104.708		9.82547	7.26406										553	1.00204	0					1.45404	8.8387		9.48086	179210
	1.45654	104.708		9.82796	157093																	1.45654	104.708		9.82796	7.28775										554	1.00225	0					1.45654	8.84		9.48335	178557
	1.45903	104.707		9.83045	156787																	1.45903	104.707		9.83045	7.31151										555	1.00238	0					1.45903	8.8407		9.48584	177991
	1.46153	104.706		9.83293	156458																	1.46153	104.706		9.83293	7.33535										556	1.00207	0					1.46153	8.8414		9.48833	177811
	1.46402	104.707		9.83542	155145																	1.46402	104.707		9.83542	7.35927										557	1.00177	0					1.46402	8.8424		9.49082	177659
	1.46651	104.707		9.83791	154253																	1.46651	104.707		9.83791	7.38326										558	1.00249	0					1.46651	8.8433		9.49331	177345
	1.46901	104.708		9.8404	153483																	1.46901	104.708		9.8404	7.40733										559	1.00277	0					1.46901	8.8442		9.4958	177045
	1.4715	104.71		9.84289	153005																	1.4715	104.71		9.84289	7.43148										560	1.00195	0					1.4715	8.8449		9.4983	176692
	1.47399	104.713		9.84538	152536																	1.47399	104.713		9.84538	7.45572										561	1.00218	0					1.47399	8.8451		9.50079	175841
	1.47649	104.716		9.84787	152483																	1.47649	104.716		9.84787	7.48002										562	1.00232	0					1.47649	8.8445		9.50328	175020
	1.47898	104.719		9.85036	152345																	1.47898	104.719		9.85036	7.50441										563	1.00264	0					1.47898	8.8441		9.50577	175254
	1.48148	104.72		9.85285	152004																	1.48148	104.72		9.85285	7.52888										564	1.00166	0					1.48148	8.8427		9.50826	175505
	1.48397	104.722		9.85534	151456																	1.48397	104.722		9.85534	7.55343										565	1.00104	0					1.48397	8.8411		9.51075	175755
	1.48646	104.723		9.85783	150891																	1.48646	104.723		9.85783	7.57806										566	1.00071	0					1.48646	8.84		9.51324	176084
	1.48896	104.724		9.86032	150113																	1.48896	104.724		9.86032	7.60277										567	1.00103	0					1.48896	8.8397		9.51574	176420
	1.49145	104.725		9.86281	149565																	1.49145	104.725		9.86281	7.62755										568	1.0009	0					1.49145	8.8393		9.51823	176516
	1.49394	104.726		9.8653	148984																	1.49394	104.726		9.8653	7.65242										569	1.00084	0					1.49394	8.8395		9.52072	176500
	1.49644	104.726		9.86778	148404																	1.49644	104.726		9.86778	7.67738										570	1.00022	0					1.49644	8.8402		9.52321	176230
	1.49893	104.726		9.87027	147817																	1.49893	104.726		9.87027	7.70241										571	1.00044	0					1.49893	8.8416		9.5257	175922
	1.50143	104.725		9.87276	147212																	1.50143	104.725		9.87276	7.72752										572	0.99988	0					1.50143	8.8439		9.52819	175578
	1.50392	104.723		9.87525	146567																	1.50392	104.723		9.87525	7.75272										573	0.99892	0					1.50392	8.8471		9.53069	175486
	1.50641	104.72		9.87774	146419																	1.50641	104.72		9.87774	7.77799										574	0.99828	0					1.50641	8.8495		9.53318	175304
	1.50891	104.717		9.88023	146059																	1.50891	104.717		9.88023	7.80335										575	0.99797	0					1.50891	8.8514		9.53567	174970
	1.5114	104.714		9.88272	145834																	1.5114	104.714		9.88272	7.8288										576	0.99828	0					1.5114	8.8524		9.53816	174748
	1.51389	104.711		9.88521	145288																	1.51389	104.711		9.88521	7.85432										577	0.99647	0					1.51389	8.8529		9.54065	174527
	1.51639	104.71		9.8877	144806																	1.51639	104.71		9.8877	7.87993										578	0.99719	0					1.51639	8.853		9.54314	174401
	1.51888	104.709		9.89019	144509																	1.51888	104.709		9.89019	7.90562										579	0.99631	0					1.51888	8.8548		9.54563	174164
	1.52138	104.709		9.89268	144415																	1.52138	104.709		9.89268	7.9314										580	0.99668	0					1.52138	8.8564		9.54813	173989
	1.52387	104.709		9.89517	144101																	1.52387	104.709		9.89517	7.95726										581	0.99711	0					1.52387	8.8584		9.55062	173802
	1.52636	104.707		9.89766	143783																	1.52636	104.707		9.89766	7.98321										582	0.99721	0					1.52636	8.8598		9.55311	173593
	1.52886	104.706		9.90015	143300																	1.52886	104.706		9.90015	8.00923										583	0.99704	0					1.52886	8.8609		9.5556	173641
	1.53135	104.704		9.90263	142794																	1.53135	104.704		9.90263	8.03535										584	0.99777	0					1.53135	8.8616		9.55809	173787
	1.53384	104.702		9.90512	142336																	1.53384	104.702		9.90512	8.06155										585	0.99914	0					1.53384	8.8629		9.56058	174144
	1.53634	104.702		9.90761	141941																	1.53634	104.702		9.90761	8.08783										586	0.99866	0					1.53634	8.864		9.56307	174419
	1.53883	104.704		9.9101	141556																	1.53883	104.704		9.9101	8.1142										587	0.9984	0					1.53883	8.8645		9.56557	174665
	1.54133	104.706		9.91259	141325																	1.54133	104.706		9.91259	8.14066										588	0.99855	0					1.54133	8.8633		9.56806	174892
	1.54382	104.709		9.91508	140564																	1.54382	104.709		9.91508	8.1672										589	0.99918	0					1.54382	8.8622		9.57055	174406
	1.54631	104.711		9.91757	139985																	1.54631	104.711		9.91757	8.19383										590	0.9992	0					1.54631	8.8616		9.57304	174089
	1.54881	104.712		9.92006	139294																	1.54881	104.712		9.92006	8.22055										591	0.9983	0					1.54881	8.8611		9.57553	173915
	1.5513	104.712		9.92255	138602																	1.5513	104.712		9.92255	8.24735										592	0.99906	0					1.5513	8.8606		9.57802	173772
	1.55379	104.711		9.92504	137852																	1.55379	104.711		9.92504	8.27424										593	0.99954	0					1.55379	8.8602		9.58052	173487
	1.55629	104.711		9.92753	137128																	1.55629	104.711		9.92753	8.30122										594	0.99902	0					1.55629	8.8582		9.58301	173634
	1.55878	104.71		9.93002	136413																	1.55878	104.71		9.93002	8.32829										595	0.99895	0					1.55878	8.855		9.5855	173633
	1.56128	104.71		9.93251	135943																	1.56128	104.71		9.93251	8.35544										596	0.99932	0					1.56128	8.8515		9.58799	173171
	1.56377	104.711		9.935	135530																	1.56377	104.711		9.935	8.38268										597	0.99923	0					1.56377	8.8488		9.59048	172793
	1.56626	104.713		9.93748	135369																	1.56626	104.713		9.93748	8.41001										598	0.99889	0					1.56626	8.8465		9.59297	172409
	1.56876	104.716		9.93997	135246																	1.56876	104.716		9.93997	8.43743										599	0.99975	0					1.56876	8.8455		9.59546	171914
	1.57125	104.719		9.94246	135292																	1.57125	104.719		9.94246	8.46495										600	0.99939	0					1.57125	8.8454		9.59796	171255
	1.57374	104.721		9.94495	135065																	1.57374	104.721		9.94495	8.49255										601	0.9997	0					1.57374	8.8453		9.60045	170728
	1.57624	104.722		9.94744	134872																	1.57624	104.722		9.94744	8.52024										602	0.99933	0					1.57624	8.8447		9.60294	170296
	1.57873	104.722		9.94993	134364																	1.57873	104.722		9.94993	8.54802										603	0.99953	0					1.57873	8.8453		9.60543	169646
	1.58123	104.721		9.95242	133878																	1.58123	104.721		9.95242	8.57589										604	1.00041	0					1.58123	8.8458		9.60792	169858
	1.58372	104.721		9.95491	133302																	1.58372	104.721		9.95491	8.60385										605	1.0003	0					1.58372	8.8448		9.61041	170049
	1.58621	104.721		9.9574	132819																	1.58621	104.721		9.9574	8.6319										606	1.00058	0					1.58621	8.8441		9.61291	170224
	1.58871	104.722		9.95989	132321																	1.58871	104.722		9.95989	8.66004										607	0.99957	0					1.58871	8.8438		9.6154	170349
	1.5912	104.722		9.96238	131906																	1.5912	104.722		9.96238	8.68828										608	1.00062	0					1.5912	8.8432		9.61789	171641
	1.59369	104.723		9.96487	131392																	1.59369	104.723		9.96487	8.71661										609	1.00014	0					1.59369	8.8425		9.62038	171654
	1.59619	104.723		9.96736	130692																	1.59619	104.723		9.96736	8.74503										610	0.99983	0					1.59619	8.8434		9.62287	171318
	1.59868	104.724		9.96985	129981																	1.59868	104.724		9.96985	8.77354										611	1.00031	0					1.59868	8.8444		9.62536	171660
	1.60118	104.725		9.97233	129339																	1.60118	104.725		9.97233	8.80215										612	0.99971	0					1.60118	8.8451		9.62785	171860
	1.60367	104.725		9.97482	128454																	1.60367	104.725		9.97482	8.83085										613	0.99969	0					1.60367	8.8458		9.63035	172072
	1.60616	104.725		9.97731	127676																	1.60616	104.725		9.97731	8.85964										614	1.00007	0					1.60616	8.8456		9.63284	172533
	1.60866	104.724		9.9798	126761																	1.60866	104.724		9.9798	8.88853										615	1.0003	0					1.60866	8.8434		9.63533	173317
	1.61115	104.721		9.98229	125926																	1.61115	104.721		9.98229	8.91751										616	1.0004	0					1.61115	8.8405		9.63782	173181
	1.61364	104.719		9.98478	125096																	1.61364	104.719		9.98478	8.94658										617	1.00086	0					1.61364	8.8374		9.64031	172967
	1.61614	104.717		9.98727	124429																	1.61614	104.717		9.98727	8.97575										618	1.00004	0					1.61614	8.8338		9.6428	172981
	1.61863	104.715		9.98976	123796																	1.61863	104.715		9.98976	9.00502										619	1.00049	0					1.61863	8.8304		9.64529	172847
	1.62113	104.714		9.99225	123191																	1.62113	104.714		9.99225	9.03438										620	1.00005	0					1.62113	8.8283		9.64779	172869
	1.62362	104.713		9.99474	122726																	1.62362	104.713		9.99474	9.06384																	1.62362	8.8271		9.65028	172787
	1.62611	104.712		9.99723	122315																	1.62611	104.712		9.99723	9.09339																	1.62611	8.8259		9.65277	172817
	1.62861	104.71		9.99972	121619																	1.62861	104.71		9.99972	9.12304																	1.62861	8.8251		9.65526	171484
	1.6311	104.709		10.0022	121044																	1.6311	104.709		10.0022	9.15278																	1.6311	8.8251		9.65775	170816
	1.63359	104.707		10.0047	120542																	1.63359	104.707		10.0047	9.18263																	1.63359	8.8246		9.66024	170461
	1.63609	104.705		10.0072	120072																	1.63609	104.705		10.0072	9.21257																	1.63609	8.8241		9.66274	169724
	1.63858	104.703		10.0097	119573																	1.63858	104.703		10.0097	9.24261																	1.63858	8.8242		9.66523	169110
	1.64108	104.701		10.0122	119316																	1.64108	104.701		10.0122	9.27274																	1.64108	8.8251		9.66772	168422
	1.64357	104.701		10.0146	118883																	1.64357	104.701		10.0146	9.30297																	1.64357	8.826		9.67021	167426
	1.64606	104.702		10.0171	118464																	1.64606	104.702		10.0171	9.33331																	1.64606	8.8269		9.6727	166092
	1.64856	104.703		10.0196	118218																	1.64856	104.703		10.0196	9.36374																	1.64856	8.8279		9.67519	165677
	1.65105	104.706		10.0221	118091																	1.65105	104.706		10.0221	9.39427																	1.65105	8.829		9.67768	165209
	1.65354	104.708		10.0246	117979																	1.65354	104.708		10.0246	9.4249																	1.65354	8.8297		9.68018	164807
	1.65604	104.71		10.0271	117845																	1.65604	104.71		10.0271	9.45563																	1.65604	8.8301		9.68267	164493
	1.65853	104.712		10.0296	117671																	1.65853	104.712		10.0296	9.48646																	1.65853	8.8307		9.68516	164059
	1.66103	104.714		10.0321	117152																	1.66103	104.714		10.0321	9.51739																	1.66103	8.8315		9.68765	163641
	1.66352	104.715		10.0346	116637																	1.66352	104.715		10.0346	9.54842																	1.66352	8.8319		9.69014	163028
	1.66601	104.717		10.0371	116376																	1.66601	104.717		10.0371	9.57955																	1.66601	8.8322		9.69263	162559
	1.66851	104.719		10.0395	115963																	1.66851	104.719		10.0395	9.61079																	1.66851	8.8335		9.69512	162495
	1.671	104.72		10.042	115568																	1.671	104.72		10.042	9.64212																	1.671	8.8348		9.69762	162507
	1.67349	104.721		10.0445	115200																	1.67349	104.721		10.0445	9.67356																	1.67349	8.836		9.70011	162682
	1.67599	104.723		10.047	114820																	1.67599	104.723		10.047	9.7051																	1.67599	8.837		9.7026	162457
	1.67848	104.724		10.0495	114289																	1.67848	104.724		10.0495	9.73675																	1.67848	8.8377		9.70509	162216
	1.68098	104.723		10.052	113869																	1.68098	104.723		10.052	9.76849																	1.68098	8.8376		9.70758	162107
	1.68347	104.722		10.0545	113391																	1.68347	104.722		10.0545	9.80034																	1.68347	8.8374		9.71007	161996
	1.68596	104.723		10.057	112908																	1.68596	104.723		10.057	9.83229																	1.68596	8.8377		9.71257	161921
	1.68846	104.723		10.0595	112332																	1.68846	104.723		10.0595	9.86435																	1.68846	8.8375		9.71506	161903
	1.69095	104.724		10.0619	111822																	1.69095	104.724		10.0619	9.89652																	1.69095	8.8373		9.71755	161873
	1.69344	104.725		10.0644	111344																	1.69344	104.725		10.0644	9.92878																	1.69344	8.8371		9.72004	161855
	1.69594	104.726		10.0669	110924																	1.69594	104.726		10.0669	9.96116																	1.69594	8.8366		9.72253	161713
	1.69843	104.726		10.0694	110708																	1.69843	104.726		10.0694	9.99364																	1.69843	8.8351		9.72502	161547
	1.70093	104.725		10.0719	110368																	1.70093	104.725		10.0719	10.0262																	1.70093	8.8344		9.72751	161590
	1.70342	104.723		10.0744	110015																	1.70342	104.723		10.0744	10.0589																	1.70342	8.8334		9.73001	161277
	1.70591	104.722		10.0769	109818																	1.70591	104.722		10.0769	10.0917																	1.70591	8.8316		9.7325	160882
	1.70841	104.72		10.0794	109676																	1.70841	104.72		10.0794	10.1246																	1.70841	8.8301		9.73499	160508
	1.7109	104.719		10.0819	109539																	1.7109	104.719		10.0819	10.1576																	1.7109	8.8287		9.73748	160287
	1.71339	104.717		10.0844	109439																	1.71339	104.717		10.0844	10.1907																	1.71339	8.8265		9.73997	160381
	1.71589	104.715		10.0868	109476																	1.71589	104.715		10.0868	10.224																	1.71589	8.8238		9.74246	160761
	1.71838	104.713		10.0893	109140																	1.71838	104.713		10.0893	10.2573																	1.71838	8.8219		9.74495	161196
	1.72088	104.71		10.0918	108889																	1.72088	104.71		10.0918	10.2907																	1.72088	8.8205		9.74745	162707
	1.72337	104.708		10.0943	108657																	1.72337	104.708		10.0943	10.3243																	1.72337	8.8191		9.74994	162837
	1.72586	104.705		10.0968	108453																	1.72586	104.705		10.0968	10.358																	1.72586	8.8183		9.75243	162911
	1.72836	104.701		10.0993	108213																	1.72836	104.701		10.0993	10.3917																	1.72836	8.8179		9.75492	162623
	1.73085	104.697		10.1018	107973																	1.73085	104.697		10.1018	10.4256																	1.73085	8.8173		9.75741	162406
	1.73334	104.695		10.1043	107759																	1.73334	104.695		10.1043	10.4596																	1.73334	8.8166		9.7599	162212
	1.73584	104.693		10.1068	107524																	1.73584	104.693		10.1068	10.4937																	1.73584	8.8165		9.7624	162106
	1.73833	104.692		10.1092	107237																	1.73833	104.692		10.1092	10.5279																	1.73833	8.8161		9.76489	161862
	1.74083	104.691		10.1117	106897																	1.74083	104.691		10.1117	10.5623																	1.74083	8.8164		9.76738	161897
	1.74332	104.691		10.1142	106482																	1.74332	104.691		10.1142	10.5967																	1.74332	8.817		9.76987	162072
	1.74581	104.692		10.1167	106043																	1.74581	104.692		10.1167	10.6312																	1.74581	8.8174		9.77236	162213
	1.74831	104.692		10.1192	105612																	1.74831	104.692		10.1192	10.6659																	1.74831	8.8183		9.77485	162104
	1.7508	104.692		10.1217	105061																	1.7508	104.692		10.1217	10.7007																	1.7508	8.8197		9.77734	162166
	1.75329	104.693		10.1242	104412																	1.75329	104.693		10.1242	10.7356																	1.75329	8.8211		9.77984	162020
	1.75579	104.694		10.1267	104008																	1.75579	104.694		10.1267	10.7706																	1.75579	8.8235		9.78233	161330
	1.75828	104.694		10.1292	103615																	1.75828	104.694		10.1292	10.8057																	1.75828	8.8263		9.78482	159739
	1.76078	104.695		10.1317	103229																	1.76078	104.695		10.1317	10.8409																	1.76078	8.8283		9.78731	159416
	1.76327	104.696		10.1341	102882																	1.76327	104.696		10.1341	10.8763																	1.76327	8.8304		9.7898	159088
	1.76576	104.698		10.1366	102598																	1.76576	104.698		10.1366	10.9117																	1.76576	8.8327		9.79229	159172
	1.76826	104.7		10.1391	102420																	1.76826	104.7		10.1391	10.9473																	1.76826	8.8348		9.79478	159090
	1.77075	104.702		10.1416	102043																	1.77075	104.702		10.1416	10.983																	1.77075	8.8365		9.79728	159050
	1.77324	104.705		10.1441	101689																	1.77324	104.705		10.1441	11.0188																	1.77324	8.8381		9.79977	158646
	1.77574	104.708		10.1466	101472																	1.77574	104.708		10.1466	11.0548																	1.77574	8.8398		9.80226	158238
	1.77823	104.71		10.1491	101291																	1.77823	104.71		10.1491	11.0908																	1.77823	8.8421		9.80475	157839
	1.78073	104.713		10.1516	101213																	1.78073	104.713		10.1516	11.127																	1.78073	8.8437		9.80724	157177
	1.78322	104.715		10.154	101095																	1.78322	104.715		10.154	11.1632																	1.78322	8.8454		9.80973	156509
	1.78571	104.717		10.1565	100996																	1.78571	104.717		10.1565	11.1996																	1.78571	8.8465		9.81223	156130
	1.78821	104.718		10.159	100896																	1.78821	104.718		10.159	11.2361																	1.78821	8.8477		9.81472	155770
	1.7907	104.717		10.1615	100834																	1.7907	104.717		10.1615	11.2728																	1.7907	8.8476		9.81721	155471
	1.79319	104.717		10.164	100888																	1.79319	104.717		10.164	11.3095																	1.79319	8.8461		9.8197	155664
	1.79569	104.716		10.1665	100727																	1.79569	104.716		10.1665	11.3464																	1.79569	8.8439		9.82219	155468
	1.79818	104.716		10.169	100380																	1.79818	104.716		10.169	11.3834																	1.79818	8.8421		9.82468	155651
	1.80068	104.716		10.1715	99938.8																	1.80068	104.716		10.1715	11.4205																	1.80068	8.8404		9.82717	155677
	1.80317	104.714		10.174	99503.6																	1.80317	104.714		10.174	11.4577																	1.80317	8.8385		9.82967	155563
	1.80566	104.713		10.1765	98966.7																	1.80566	104.713		10.1765	11.4951																	1.80566	8.8372		9.83216	155521
	1.80816	104.712		10.179	98615																	1.80816	104.712		10.179	11.5326																	1.80816	8.8362		9.83465	155474
	1.81065	104.71		10.1814	98210.1																	1.81065	104.71		10.1814	11.5702																	1.81065	8.8357		9.83714	155855
	1.81314	104.708		10.1839	97748.5																	1.81314	104.708		10.1839	11.6079																	1.81314	8.8349		9.83963	156256
	1.81564	104.707		10.1864	97352.3																	1.81564	104.707		10.1864	11.6458																	1.81564	8.8333		9.84212	156796
	1.81813	104.707		10.1889	96967.9																	1.81813	104.707		10.1889	11.6837																	1.81813	8.8323		9.84461	157523
	1.82063	104.707		10.1914	96589.3																	1.82063	104.707		10.1914	11.7218																	1.82063	8.8311		9.84711	158335
	1.82312	104.707		10.1939	96068.9																	1.82312	104.707		10.1939	11.76																	1.82312	8.8306		9.8496	159090
	1.82561	104.708		10.1964	95609.7																	1.82561	104.708		10.1964	11.7984																	1.82561	8.8306		9.85209	159888
	1.82811	104.709		10.1989	95088.1																	1.82811	104.709		10.1989	11.8369																	1.82811	8.8314		9.85458	160606
	1.8306	104.709		10.2013	94612.8																	1.8306	104.709		10.2013	11.8755																	1.8306	8.8325		9.85707	160322
	1.83309	104.709		10.2038	94368.1																	1.83309	104.709		10.2038	11.9142																	1.83309	8.8338		9.85956	160528
	1.83559	104.708		10.2063	94317.2																	1.83559	104.708		10.2063	11.953																	1.83559	8.8351		9.86206	160454
	1.83808	104.708		10.2088	94407																	1.83808	104.708		10.2088	11.992																	1.83808	8.836		9.86455	160606
	1.84058	104.707		10.2113	94535.1																	1.84058	104.707		10.2113	12.0311																	1.84058	8.838		9.86704	160371
	1.84307	104.707		10.2138	94652.9																	1.84307	104.707		10.2138	12.0703																	1.84307	8.8401		9.86953	160009
	1.84556	104.707		10.2163	94804.7																	1.84556	104.707		10.2163	12.1097																	1.84556	8.8432		9.87202	159563
	1.84806	104.708		10.2188	94794.3																	1.84806	104.708		10.2188	12.1492																	1.84806	8.8452		9.87451	158936
	1.85055	104.708		10.2213	94726.2																	1.85055	104.708		10.2213	12.1888																	1.85055	8.8464		9.877	158261
	1.85304	104.708		10.2238	94662.7																	1.85304	104.708		10.2238	12.2285																	1.85304	8.8468		9.8795	157555
	1.85554	104.708		10.2262	94597.1																	1.85554	104.708		10.2262	12.2684																	1.85554	8.8473		9.88199	157113
	1.85803	104.709		10.2287	94536.2																	1.85803	104.709		10.2287	12.3084																	1.85803	8.8468		9.88448	156807
	1.86053	104.71		10.2312	94623.1																	1.86053	104.71		10.2312	12.3485																	1.86053	8.8454		9.88697	156107
	1.86302	104.713		10.2337	94784.6																	1.86302	104.713		10.2337	12.3888																	1.86302	8.8438		9.88946	155153
	1.86551	104.718		10.2362	94825.9																	1.86551	104.718		10.2362	12.4292																	1.86551	8.8423		9.89195	154191
	1.86801	104.722		10.2387	94912.4																	1.86801	104.722		10.2387	12.4697																	1.86801	8.8409		9.89444	153740
	1.8705	104.727		10.2412	94812.4																	1.8705	104.727		10.2412	12.5104																	1.8705	8.8407		9.89694	153224
	1.87299	104.73		10.2437	94732.3																	1.87299	104.73		10.2437	12.5511																	1.87299	8.8407		9.89943	152884
	1.87549	104.732		10.2462	94558.4																	1.87549	104.732		10.2462	12.5921																	1.87549	8.8408		9.90192	152471
	1.87798	104.732		10.2486	94281.8																	1.87798	104.732		10.2486	12.6331																	1.87798	8.8403		9.90441	152506
	1.88048	104.731		10.2511	94041.8																	1.88048	104.731		10.2511	12.6743																	1.88048	8.8394		9.9069	153570
	1.88297	104.73		10.2536	93917.4																	1.88297	104.73		10.2536	12.7156																	1.88297	8.8363		9.90939	154264
	1.88546	104.728		10.2561	94045.9																	1.88546	104.728		10.2561	12.7571																	1.88546	8.8342		9.91189	154280
	1.88796	104.728		10.2586	94397.6																	1.88796	104.728		10.2586	12.7987																	1.88796	8.8328		9.91438	154214
	1.89045	104.728		10.2611	95095.9																	1.89045	104.728		10.2611	12.8404																	1.89045	8.8317		9.91687	154215
	1.89294	104.727		10.2636	95078.9																	1.89294	104.727		10.2636	12.8823																	1.89294	8.8306		9.91936	153857
	1.89544	104.725		10.2661	94942.1																	1.89544	104.725		10.2661	12.9243																	1.89544	8.8304		9.92185	153005
	1.89793	104.723		10.2686	94537.5																	1.89793	104.723		10.2686	12.9665																	1.89793	8.831		9.92434	152703
	1.90043	104.718		10.2711	94121.5																	1.90043	104.718		10.2711	13.0087																	1.90043	8.8324		9.92683	152385
	1.90292	104.713		10.2735	93834.8																	1.90292	104.713		10.2735	13.0511																	1.90292	8.8348		9.92933	152055
	1.90541	104.707		10.276	93497.3																	1.90541	104.707		10.276	13.0937																	1.90541	8.8378		9.93182	152372
	1.90791	104.701		10.2785	93563.8																	1.90791	104.701		10.2785	13.1364																	1.90791	8.8395		9.93431	152980
	1.9104	104.696		10.281	93204.7																	1.9104	104.696		10.281	13.1792																	1.9104	8.84		9.9368	153065
	1.91289	104.693		10.2835	92766.5																	1.91289	104.693		10.2835	13.2222																	1.91289	8.8399		9.93929	153320
	1.91539	104.69		10.286	92395.8																	1.91539	104.69		10.286	13.2653																	1.91539	8.8398		9.94178	153410
	1.91788	104.688		10.2885	92017.8																	1.91788	104.688		10.2885	13.3085																	1.91788	8.8389		9.94427	152782
	1.92038	104.687		10.291	91515.8																	1.92038	104.687		10.291	13.3519																	1.92038	8.8401		9.94677	152230
	1.92287	104.686		10.2934	90959.1																	1.92287	104.686		10.2934	13.3955																	1.92287	8.8415		9.94926	152332
	1.92536	104.685		10.2959	90570.3																	1.92536	104.685		10.2959	13.4391																	1.92536	8.8426		9.95175	152195
	1.92786	104.683		10.2984	89719.5																	1.92786	104.683		10.2984	13.483																	1.92786	8.8428		9.95424	152046
	1.93035	104.681		10.3009	89658																	1.93035	104.681		10.3009	13.5269																	1.93035	8.8443		9.95673	151942
	1.93284	104.679		10.3034	89429.3																	1.93284	104.679		10.3034	13.571																	1.93284	8.8453		9.95922	152107
	1.93534	104.677		10.3059	89387.3																	1.93534	104.677		10.3059	13.6153																	1.93534	8.8451		9.96172	152007
	1.93783	104.675		10.3084	89341.7																	1.93783	104.675		10.3084	13.6597																	1.93783	8.8439		9.96421	152274
	1.94033	104.674		10.3109	89317.2																	1.94033	104.674		10.3109	13.7042																	1.94033	8.8423		9.9667	152060
	1.94282	104.674		10.3134	89271.9																	1.94282	104.674		10.3134	13.7489																	1.94282	8.8386		9.96919	151919
	1.94531	104.675		10.3159	89016.6																	1.94531	104.675		10.3159	13.7937																	1.94531	8.8354		9.97168	151277
	1.94781	104.677		10.3184	89314.3																	1.94781	104.677		10.3184	13.8387																	1.94781	8.8334		9.97417	151040
	1.9503	104.678		10.3208	89671.6																	1.9503	104.678		10.3208	13.8838																	1.9503	8.8321		9.97666	150646
	1.95279	104.68		10.3233	89601.4																	1.95279	104.68		10.3233	13.9291																	1.95279	8.8302		9.97916	150511
	1.95529	104.683		10.3258	89523.3																	1.95529	104.683		10.3258	13.9745																	1.95529	8.8298		9.98165	150322
	1.95778	104.685		10.3283	89402.8																	1.95778	104.685		10.3283	14.0201																	1.95778	8.8282		9.98414	150665
	1.96028	104.686		10.3308	89095.5																	1.96028	104.686		10.3308	14.0657																	1.96028	8.8264		9.98663	150679
	1.96277	104.689		10.3333	88631.1																	1.96277	104.689		10.3333	14.1116																	1.96277	8.8254		9.98912	150605
	1.96526	104.691		10.3358	88362.9																	1.96526	104.691		10.3358	14.1576																	1.96526	8.8258		9.99161	150420
	1.96776	104.692		10.3383	88095.2																	1.96776	104.692		10.3383	14.2038																	1.96776	8.8252		9.99411	150205
	1.97025	104.693		10.3407	88180.4																	1.97025	104.693		10.3407	14.2501																	1.97025	8.8258		9.9966	149958
	1.97274	104.694		10.3432	88743.6																	1.97274	104.694		10.3432	14.2966																	1.97274	8.8268		9.99909	150016
	1.97524	104.695		10.3457	89345.2																	1.97524	104.695		10.3457	14.3432																	1.97524	8.8277		10.0016	149702
	1.97773	104.697		10.3482	90240																	1.97773	104.697		10.3482	14.3899																	1.97773	8.8284		10.0041	149881
	1.98023	104.698		10.3507	90860.5																	1.98023	104.698		10.3507	13.1627																	1.98023	8.83		10.0066	149931
	1.98272	104.699		10.3532	90825.3																	1.98272	104.699		10.3532	13.4981																	1.98272	8.8308		10.0091	149952
	1.98521	104.7		10.3557	90708.5																	1.98521	104.7		10.3557	13.0524																	1.98521	8.8311		10.0115	149988
	1.98771	104.701		10.3582	90624.4																	1.98771	104.701		10.3582	12.5861																	1.98771	8.8308		10.014	150376
	1.9902	104.7		10.3607	91021.9																	1.9902	104.7		10.3607	13.1649																	1.9902	8.8306		10.0165	150505
	1.99269	104.699		10.3631	91602																	1.99269	104.699		10.3631	14.0855																	1.99269	8.8293		10.019	150539
	1.99519	104.698		10.3656	92246.7																	1.99519	104.698		10.3656	14.9287																	1.99519	8.8282		10.0215	150644
	1.99768	104.696		10.3681	93224.9																	1.99768	104.696		10.3681	16.9774																	1.99768	8.827		10.024	151440
	2.00018	104.694		10.3706	93238																	2.00018	104.694		10.3706	17.0188																	2.00018	8.8258		10.0265	152260
	2.00267	104.693		10.3731	93117.4																	2.00267	104.693		10.3731	16.8928																	2.00267	8.8246		10.029	153100
	2.00516	104.693		10.3756	92976.7																	2.00516	104.693		10.3756	16.7442																	2.00516	8.8228		10.0315	153834
	2.00766	104.695		10.3781	92823.1																	2.00766	104.695		10.3781	16.5578																	2.00766	8.8207		10.034	154589
	2.01015	104.696		10.3806	92448.3																	2.01015	104.696		10.3806	16.064																	2.01015	8.8187		10.0365	155368
	2.01264	104.698		10.3831	91981.2																	2.01264	104.698		10.3831	15.4189																	2.01264	8.8168		10.0389	156124
	2.01514	104.7		10.3856	91137.3																	2.01514	104.7		10.3856	13.9811																	2.01514	8.8151		10.0414	156691
	2.01763	104.7		10.388	90634.6																	2.01763	104.7		10.388	12.8334																	2.01763	8.8148		10.0439	157233
	2.02013	104.698		10.3905	90996.4																	2.02013	104.698		10.3905	13.848																	2.02013	8.8152		10.0464	157975
	2.02262	104.696		10.393	91318.5																	2.02262	104.696		10.393	14.8801																	2.02262	8.8164		10.0489	158786
	2.02511	104.693		10.3955	91372																	2.02511	104.693		10.3955	15.3941																	2.02511	8.8179		10.0514	158578
	2.02761	104.69		10.398	91320.7																	2.02761	104.69		10.398	15.9322																	2.02761	8.8194		10.0539	157869
	2.0301	104.688		10.4005	91125.3																	2.0301	104.688		10.4005	16.2359																	2.0301	8.8206		10.0564	157232
	2.03259	104.687		10.403	90664																	2.03259	104.687		10.403	16.3681																	2.03259	8.8218		10.0589	156399
	2.03509	104.687		10.4055	90105.9																	2.03509	104.687		10.4055	15.4072																	2.03509	8.8223		10.0614	155219
	2.03758	104.689		10.408	90990.3																	2.03758	104.689		10.408	17.4525																	2.03758	8.8236		10.0639	154625
	2.04008	104.69		10.4105	92226.1																	2.04008	104.69		10.4105	19.9754																	2.04008	8.8247		10.0664	154341
	2.04257	104.69		10.4129	92690.5																	2.04257	104.69		10.4129	21.1203																	2.04257	8.8255		10.0688	154105
	2.04506	104.69		10.4154	92658.4																	2.04506	104.69		10.4154	21.5087																	2.04506	8.826		10.0713	153891
	2.04756	104.687		10.4179	92301.8																	2.04756	104.687		10.4179	21.3449																	2.04756	8.8266		10.0738	154666
	2.05005	104.683		10.4204	91998.3																	2.05005	104.683		10.4204	21.2503																	2.05005	8.826		10.0763	154461
	2.05254	104.681		10.4229	91682.6																	2.05254	104.681		10.4229	21.1635																	2.05254	8.8254		10.0788	154504
	2.05504	104.679		10.4254	91376.8																	2.05504	104.679		10.4254	20.9556																	2.05504	8.8239		10.0813	153358
	2.05753	104.678		10.4279	90938.8																	2.05753	104.678		10.4279	20.5499																	2.05753	8.8225		10.0838	152125
	2.06003	104.679		10.4304	90653.6																	2.06003	104.679		10.4304	20.3116																	2.06003	8.8206		10.0863	150796
	2.06252	104.682		10.4329	90765.7																	2.06252	104.682		10.4329	20.7348																	2.06252	8.8192		10.0888	150149
	2.06501	104.686		10.4353	90615.4																	2.06501	104.686		10.4353	20.5936																	2.06501	8.8181		10.0913	150555
	2.06751	104.69		10.4378	90271.8																	2.06751	104.69		10.4378	20.1806																	2.06751	8.818		10.0938	151219
	2.07	104.694		10.4403	90172.7																	2.07	104.694		10.4403	19.9107																	2.07	8.8185		10.0963	151888
	2.07249	104.695		10.4428	90101.1																	2.07249	104.695		10.4428	19.6671																	2.07249	8.8202		10.0988	152062
	2.07499	104.694		10.4453	89581.4																	2.07499	104.694		10.4453	18.397																	2.07499	8.8203		10.1012	152120
	2.07748	104.693		10.4478	88619.6																	2.07748	104.693		10.4478	16.053																	2.07748	8.8209		10.1037	151577
	2.07998	104.69		10.4503	88651.7																	2.07998	104.69		10.4503	15.5427																	2.07998	8.8215		10.1062	151105
	2.08247	104.689		10.4528	89103.3																	2.08247	104.689		10.4528	16.1723																	2.08247	8.8225		10.1087	150088
	2.08496	104.689		10.4553	89549.1																	2.08496	104.689		10.4553	16.6625																	2.08496	8.8234		10.1112	147838
	2.08746	104.689		10.4578	89500.8																	2.08746	104.689		10.4578	16.1198																	2.08746	8.8253		10.1137	146783
	2.08995	104.689		10.4602	89463.3																	2.08995	104.689		10.4602	15.7416																	2.08995	8.8272		10.1162	145681
	2.09244	104.691		10.4627	89364.9																	2.09244	104.691		10.4627	15.0133																	2.09244	8.8292		10.1187	145855
	2.09494	104.692		10.4652	89250.4																	2.09494	104.692		10.4652	14.2599																	2.09494	8.8303		10.1212	146175
	2.09743	104.693		10.4677	88973.6																	2.09743	104.693		10.4677	13.1291																	2.09743	8.8305		10.1237	146556
	2.09993	104.692		10.4702	88647																	2.09993	104.692		10.4702	11.6455																	2.09993	8.8314		10.1262	147056
	2.10242	104.691		10.4727	89037.1																	2.10242	104.691		10.4727	12.5354																	2.10242	8.8326		10.1287	146961
	2.10491	104.689		10.4752	89328.3																	2.10491	104.689		10.4752	13.1893																	2.10491	8.8329		10.1311	147881
	2.10741	104.688		10.4777	89643.1																	2.10741	104.688		10.4777	13.9064																	2.10741	8.8325		10.1336	148800
	2.1099	104.688		10.4802	89957.6																	2.1099	104.688		10.4802	14.6647																	2.1099	8.8318		10.1361	150788
	2.11239	104.689		10.4826	90283																	2.11239	104.689		10.4826	15.8204																	2.11239	8.8314		10.1386	154682
	2.11489	104.691		10.4851	90490.7																	2.11489	104.691		10.4851	16.4454																	2.11489	8.8305		10.1411	159076
	2.11738	104.692		10.4876	90203																	2.11738	104.692		10.4876	16.0139																	2.11738	8.8311		10.1436	163444
	2.11988	104.693		10.4901	89697.6																	2.11988	104.693		10.4901	14.728																	2.11988	8.8323		10.1461	166926
	2.12237	104.692		10.4926	89254.3																	2.12237	104.692		10.4926	13.3401																	2.12237	8.8333		10.1486	170131
	2.12486	104.692		10.4951	89385.7																	2.12486	104.692		10.4951	14.1124																	2.12486	8.8331		10.1511	173323
	2.12736	104.692		10.4976	89513.6																	2.12736	104.692		10.4976	14.5932																	2.12736	8.8328		10.1536	176575
	2.12985	104.691		10.5001	89771.4																	2.12985	104.691		10.5001	15.5622																	2.12985	8.8315		10.1561	176540
	2.13234	104.689		10.5025	89770.4																	2.13234	104.689		10.5025	16.0851																	2.13234	8.8298		10.1585	176358
	2.13484	104.687		10.505	89741.4																	2.13484	104.687		10.505	16.6625																	2.13484	8.8292		10.161	176113
	2.13733	104.684		10.5075	89535.9																	2.13733	104.684		10.5075	16.8573																	2.13733	8.8278		10.1635	175701
	2.13983	104.682		10.51	88941.2																	2.13983	104.682		10.51	15.9492																	2.13983	8.8272		10.166	175477
	2.14232	104.68		10.5125	88553.4																	2.14232	104.68		10.5125	15.3861																	2.14232	8.8269		10.1685	173950
	2.14481	104.677		10.515	88279.3																	2.14481	104.677		10.515	15.1955																	2.14481	8.8269		10.171	172499
	2.14731	104.674		10.5175	87622.8																	2.14731	104.674		10.5175	14.8709																	2.14731	8.8269		10.1735	170356
	2.1498	104.671		10.52	86604.8																	2.1498	104.671		10.52	13.071																	2.1498	8.8269		10.176	166167
	2.15229	104.668		10.5225	85744.1																	2.15229	104.668		10.5225	11.6201																	2.15229	8.8262		10.1785	161811
	2.15479	104.667		10.525	85217.7																	2.15479	104.667		10.525	11.223																	2.15479	8.8251		10.181	157545
	2.15728	104.666		10.5274	85081.3																	2.15728	104.666		10.5274	11.8913																	2.15728	8.8235		10.1835	154539
	2.15978	104.667		10.5299	85297.4																	2.15978	104.667		10.5299	13.6693																	2.15978	8.8223		10.186	151707
	2.16227	104.668		10.5324	85858																	2.16227	104.668		10.5324	15.2212																	2.16227	8.8226		10.1884	148727
	2.16476	104.669		10.5349	85578.8																	2.16476	104.669		10.5349	15.3311																	2.16476	8.8233		10.1909	145723
	2.16726	104.671		10.5374	85215																	2.16726	104.671		10.5374	15.1318																	2.16726	8.8251		10.1934	146338
	2.16975	104.673		10.5399	85151																	2.16975	104.673		10.5399	15.4382																	2.16975	8.8275		10.1959	147405
	2.17224	104.675		10.5424	85128.1																	2.17224	104.675		10.5424	15.5907																	2.17224	8.8297		10.1984	147739
	2.17474	104.676		10.5449	85187.9																	2.17474	104.676		10.5449	15.8303																	2.17474	8.8317		10.2009	148092
	2.17723	104.677		10.5474	86789.9																	2.17723	104.677		10.5474	18.534																	2.17723	8.8326		10.2034	148352
	2.17973	104.678		10.5498	87827.2																	2.17973	104.678		10.5498	19.8905																	2.17973	8.8341		10.2059	148482
	2.18222	104.678		10.5523	88134.9																	2.18222	104.678		10.5523	20.1965																	2.18222	8.8367		10.2084	148511
	2.18471	104.679		10.5548	88865.1																	2.18471	104.679		10.5548	20.5527																	2.18471	8.8389		10.2109	149144
	2.18721	104.679		10.5573	89762.5																	2.18721	104.679		10.5573	21.2167																	2.18721	8.8417		10.2134	148940
	2.1897	104.679		10.5598	90717.7																	2.1897	104.679		10.5598	21.8412																	2.1897	8.845		10.2158	148605
	2.19219	104.678		10.5623	91445																	2.19219	104.678		10.5623	22.5705																	2.19219	8.8467		10.2183	148282
	2.19469	104.677		10.5648	92001.9																	2.19469	104.677		10.5648	23.1829																	2.19469	8.8467		10.2208	148108
	2.19718	104.676		10.5673	92163.5																	2.19718	104.676		10.5673	23.2224																	2.19718	8.8466		10.2233	147977
	2.19968	104.674		10.5698	91783.6																	2.19968	104.674		10.5698	22.4762																	2.19968	8.8456		10.2258	147943
	2.20217	104.672		10.5723	92133.2																	2.20217	104.672		10.5723	22.3137																	2.20217	8.8435		10.2283	147785
	2.20466	104.67		10.5747	92933.4																	2.20466	104.67		10.5747	22.7642																	2.20466	8.8409		10.2308	147483
	2.20716	104.668		10.5772	93840.4																	2.20716	104.668		10.5772	23.3123																	2.20716	8.8385		10.2333	146771
	2.20965	104.666		10.5797	94738.4																	2.20965	104.666		10.5797	23.8675																	2.20965	8.8364		10.2358	147619
	2.21214	104.666		10.5822	97034.5																	2.21214	104.666		10.5822	26.2569																	2.21214	8.8351		10.2383	149381
	2.21464	104.665		10.5847	95563																	2.21464	104.665		10.5847	24.9258																	2.21464	8.8342		10.2408	149426
	2.21713	104.665		10.5872	94749.1																	2.21713	104.665		10.5872	24.5253																	2.21713	8.833		10.2432	149146
	2.21963	104.665		10.5897	94497																	2.21963	104.665		10.5897	24.4252																	2.21963	8.8307		10.2457	148845
	2.22212	104.667		10.5922	93562.5																	2.22212	104.667		10.5922	23.6994																	2.22212	8.8281		10.2482	148177
	2.22461	104.669		10.5947	92734.6																	2.22461	104.669		10.5947	23.2209																	2.22461	8.8239		10.2507	148424
	2.22711	104.672		10.5971	91893.8																	2.22711	104.672		10.5971	22.8224																	2.22711	8.8202		10.2532	148663
	2.2296	104.676		10.5996	91344																	2.2296	104.676		10.5996	22.31																	2.2296	8.8173		10.2557	149467
	2.23209	104.678		10.6021	90975.8																	2.23209	104.678		10.6021	21.7466																	2.23209	8.816		10.2582	150053
	2.23459	104.68		10.6046	90804.6																	2.23459	104.68		10.6046	21.4807																	2.23459	8.8149		10.2607	150588
	2.23708	104.681		10.6071	90851.9																	2.23708	104.681		10.6071	21.5799																	2.23708	8.8157		10.2632	150746
	2.23958	104.681		10.6096	91160.4																	2.23958	104.681		10.6096	22.3216																	2.23958	8.8181		10.2657	151081
	2.24207	104.683		10.6121	90991.1																	2.24207	104.683		10.6121	22.4907																	2.24207	8.822		10.2682	151330
	2.24456	104.685		10.6146	90451.8																	2.24456	104.685		10.6146	22.1549																	2.24456	8.8268		10.2707	151598
	2.24706	104.689		10.6171	89803.2																	2.24706	104.689		10.6171	21.7716																	2.24706	8.8315		10.2731	150671
	2.24955	104.694		10.6196	87339																	2.24955	104.694		10.6196	18.2142																	2.24955	8.8343		10.2756	148706
	2.25204	104.699		10.622	86876.6																	2.25204	104.699		10.622	17.6951																	2.25204	8.8359		10.2781	148547
	2.25454	104.705		10.6245	86468.5																	2.25454	104.705		10.6245	16.9601																	2.25454	8.8369		10.2806	148597
	2.25703	104.709		10.627	86175.1																	2.25703	104.709		10.627	16.827																	2.25703	8.8383		10.2831	148518
	2.25953	104.711		10.6295	86557.6																	2.25953	104.711		10.6295	17.6489																	2.25953	8.8401		10.2856	150284
	2.26202	104.712		10.632	87342																	2.26202	104.712		10.632	18.9739																	2.26202	8.8444		10.2881	152055
	2.26451	104.711		10.6345	89186.1																	2.26451	104.711		10.6345	21.9148																	2.26451	8.8483		10.2906	151314
	2.26701	104.71		10.637	90641.1																	2.26701	104.71		10.637	23.7564																	2.26701	8.8517		10.2931	149971
	2.2695	104.711		10.6395	92346.8																	2.2695	104.711		10.6395	25.6392																	2.2695	8.8535		10.2956	148975
	2.27199	104.713		10.6419	93217.8																	2.27199	104.713		10.6419	26.1837																	2.27199	8.8552		10.2981	148010
	2.27449	104.716		10.6444	94033.6																	2.27449	104.716		10.6444	26.5606																	2.27449	8.8543		10.3006	147407
	2.27698	104.719		10.6469	94902.6																	2.27698	104.719		10.6469	26.725																	2.27698	8.8525		10.3031	147889
	2.27948	104.721		10.6494	95099																	2.27948	104.721		10.6494	26.8849																	2.27948	8.8496		10.3055	148316
	2.28197	104.721		10.6519	95545.7																	2.28197	104.721		10.6519	27.2097																	2.28197	8.8459		10.308	148532
	2.28446	104.718		10.6544	96002.4																	2.28446	104.718		10.6544	27.3955																	2.28446	8.8419		10.3105	149132
	2.28696	104.713		10.6569	96728																	2.28696	104.713		10.6569	27.7457																	2.28696	8.8387		10.313	149797
	2.28945	104.708		10.6594	97567																	2.28945	104.708		10.6594	28.667																	2.28945	8.8365		10.3155	150395
	2.29194	104.703		10.6619	98463.4																	2.29194	104.703		10.6619	29.5477																	2.29194	8.8347		10.318	150560
	2.29444	104.7		10.6644	98300.6																	2.29444	104.7		10.6644	29.2161																	2.29444	8.8323		10.3205	150869
	2.29693	104.698		10.6669	97863.3																	2.29693	104.698		10.6669	28.6163																	2.29693	8.8301		10.323	149185
	2.29943	104.696		10.6693	97061.7																	2.29943	104.696		10.6693	27.6878																	2.29943	8.827		10.3255	147619
	2.30192	104.695		10.6718	94789.4																	2.30192	104.695		10.6718	25.2328																	2.30192	8.8241		10.328	148749
	2.30441	104.696		10.6743	92927.4																	2.30441	104.696		10.6743	23.0807																	2.30441	8.8219		10.3305	149543
	2.30691	104.694		10.6768	90550.9																	2.30691	104.694		10.6768	20.084																	2.30691	8.8216		10.333	149301
	2.3094	104.692		10.6793	89288.8																	2.3094	104.692		10.6793	19.0522																	2.3094	8.8214		10.3354	149083
	2.31189	104.69		10.6818	87919.3																	2.31189	104.69		10.6818	18.0469																	2.31189	8.8229		10.3379	149313
	2.31439	104.688		10.6843	86525.7																	2.31439	104.688		10.6843	17.4757																	2.31439	8.8246		10.3404	148245
	2.31688	104.686		10.6868	85139.3																	2.31688	104.686		10.6868	15.1323																	2.31688	8.8261		10.3429	147302
	2.31938	104.687		10.6892	83654.6																	2.31938	104.687		10.6892	25.1482																	2.31938	8.8271		10.3454	146662
	2.32187	104.688		10.6917	82245.5																	2.32187	104.688		10.6917	25.2874																	2.32187	8.8288		10.3479	146008
	2.32436	104.69		10.6942	80783.4																	2.32436	104.69		10.6942	25.4275																	2.32436	8.8297		10.3504	145264
	2.32686	104.691		10.6967	79453.7																	2.32686	104.691		10.6967	25.5682																	2.32686	8.8314		10.3529	144825
	2.32935	104.692		10.6992	80649																	2.32935	104.692		10.6992	25.7098																	2.32935	8.8343		10.3554	144887
	2.33184	104.69		10.7017	81832.3																	2.33184	104.69		10.7017	25.8522																	2.33184	8.8382		10.3579	144929
	2.33434	104.689		10.7042	83351.6																	2.33434	104.689		10.7042	25.9953																	2.33434	8.8425		10.3604	145018
	2.33683	104.688		10.7067	84748.7																	2.33683	104.688		10.7067	26.1392																	2.33683	8.8469		10.3628	145545
	2.33933	104.686		10.7092	86417																	2.33933	104.686		10.7092	26.284																	2.33933	8.8511		10.3653	146194
	2.34182	104.685		10.7117	86333.6																	2.34182	104.685		10.7117	26.4295																	2.34182	8.8546		10.3678	147075
	2.34431	104.684		10.7141	86363.3																	2.34431	104.684		10.7141	26.5758																	2.34431	8.8568		10.3703	149114
	2.34681	104.683		10.7166	85896.4																	2.34681	104.683		10.7166	26.7231																	2.34681	8.8584		10.3728	151530
	2.3493	104.681		10.7191	85416.7																	2.3493	104.681		10.7191	26.871																	2.3493	8.8603		10.3753	152291
	2.35179	104.68		10.7216	84847.9																	2.35179	104.68		10.7216	27.0198																	2.35179	8.8612		10.3778	153069
	2.35429	104.679		10.7241	85327.9																	2.35429	104.679		10.7241	27.1694																	2.35429	8.8613		10.3803	152986
	2.35678	104.677		10.7266	85800.9																	2.35678	104.677		10.7266	27.3198																	2.35678	8.8618		10.3828	152825
	2.35928	104.676		10.7291	86852.4																	2.35928	104.676		10.7291	27.4711																	2.35928	8.8612		10.3853	152697
	2.36177	104.675		10.7316	87492.3																	2.36177	104.675		10.7316	27.6232																	2.36177	8.8608		10.3878	152552
	2.36426	104.675		10.7341	88088.1																	2.36426	104.675		10.7341	27.7762																	2.36426	8.8605		10.3902	152317
	2.36676	104.675		10.7365	85937.2																	2.36676	104.675		10.7365	27.9299																	2.36676	8.8594		10.3927	153596
	2.36925	104.677		10.739	85672.6																	2.36925	104.677		10.739	28.0846																	2.36925	8.8575		10.3952	154266
	2.37174	104.68		10.7415	85122.4																	2.37174	104.68		10.7415	28.2401																	2.37174	8.855		10.3977	154903
	2.37424	104.683		10.744	83868.9																	2.37424	104.683		10.744	28.3965																	2.37424	8.8529		10.4002	155642
	2.37673	104.685		10.7465	82624.9																	2.37673	104.685		10.7465	28.5537																	2.37673	8.8509		10.4027	156034
	2.37923	104.687		10.749	83307.9																	2.37923	104.687		10.749	28.7118																	2.37923	8.8501		10.4052	156261
	2.38172	104.688		10.7515	84150.9																	2.38172	104.688		10.7515	28.8708																	2.38172	8.851		10.4077	155381
	2.38421	104.689		10.754	85046.8																	2.38421	104.689		10.754	29.0307																	2.38421	8.8533		10.4102	154024
	2.38671	104.69		10.7565	88166.8																	2.38671	104.69		10.7565	29.1914																	2.38671	8.855		10.4127	153423
	2.3892	104.692		10.759	91017.3																	2.3892	104.692		10.759	29.353																	2.3892	8.8564		10.4152	152588
	2.39169	104.694		10.7614	92830.8																	2.39169	104.694		10.7614	29.5156																	2.39169	8.8583		10.4177	152717
	2.39419	104.696		10.7639	94244.7																	2.39419	104.696		10.7639	29.6791																	2.39419	8.8594		10.4201	152778
	2.39668	104.699		10.7664	94056.1																	2.39668	104.699		10.7664	29.8434																	2.39668	8.8597		10.4226	152776
	2.39918	104.702		10.7689	94376.3																	2.39918	104.702		10.7689	30.0086																	2.39918	8.8596		10.4251	152690
	2.40167	104.705		10.7714	94986.1																	2.40167	104.705		10.7714	30.1748																	2.40167	8.8586		10.4276	152668
	2.40416	104.707		10.7739	95305.3																	2.40416	104.707		10.7739	30.3419																	2.40416	8.8579		10.4301	150993
	2.40666	104.708		10.7764	94841.8																	2.40666	104.708		10.7764	30.5098																	2.40666	8.8577		10.4326	150873
	2.40915	104.708		10.7789	94412.6																	2.40915	104.708		10.7789	30.6788																	2.40915	8.8582		10.4351	150818
	2.41164	104.706		10.7813	96412																	2.41164	104.706		10.7813	30.8486																	2.41164	8.858		10.4376	150141
	2.41414	104.704		10.7838	98246.9																	2.41414	104.704		10.7838	31.0194																	2.41414	8.8574		10.4401	150342
	2.41663	104.701		10.7863	99883.1																	2.41663	104.701		10.7863	31.1912																	2.41663	8.855		10.4426	150244
	2.41913	104.7		10.7888	100641																	2.41913	104.7		10.7888	31.364																	2.41913	8.8508		10.4451	151393
	2.42162	104.7		10.7913	101151																	2.42162	104.7		10.7913	31.5376																	2.42162	8.8453		10.4476	152728
	2.42411	104.7		10.7938	98971																	2.42411	104.7		10.7938	31.7123																	2.42411	8.8397		10.45	155022
	2.42661	104.701		10.7963	97051.4																	2.42661	104.701		10.7963	31.8878																	2.42661	8.8353		10.4525	157592
	2.4291	104.701		10.7988	95938.1																	2.4291	104.701		10.7988	32.0644																	2.4291	8.832		10.455	158760
	2.43159	104.701		10.8013	96404																	2.43159	104.701		10.8013	32.2419																	2.43159	8.8298		10.4575	159835
	2.43409	104.7		10.8038	91917.5																	2.43409	104.7		10.8038	32.4205																	2.43409	8.8297		10.46	160918
	2.43658	104.699		10.8063	91967.8																	2.43658	104.699		10.8063	32.5999																	2.43658	8.8307		10.4625	162139
	2.43908	104.696		10.8087	92018.7																	2.43908	104.696		10.8087	32.7805																	2.43908	8.8318		10.465	163356
	2.44157	104.693		10.8112	92069.3																	2.44157	104.693		10.8112	32.962																	2.44157	8.8316		10.4675	165466
	2.44406	104.69		10.8137	92120.2																	2.44406	104.69		10.8137	33.1445																	2.44406	8.8304		10.47	166409
	2.44656	104.687		10.8162	92170.7																	2.44656	104.687		10.8162	33.3281																	2.44656	8.8278		10.4725	167305
	2.44905	104.686																				2.44905	104.686																				2.44905	8.8251		10.475	166987
	2.45154	104.686																				2.45154	104.686																				2.45154	8.8226		10.4775	165188
	2.45404	104.687																				2.45404	104.687																				2.45404	8.8215		10.48	163717
	2.45653	104.688																				2.45653	104.688																				2.45653	8.8214		10.4824	162153
	2.45903	104.688																				2.45903	104.688																				2.45903	8.822		10.4849	160518
	2.46152	104.688																				2.46152	104.688																				2.46152	8.8228		10.4874	158083
	2.46401	104.686																				2.46401	104.686																				2.46401	8.8236		10.4899	155638
	2.46651	104.684																				2.46651	104.684																				2.46651	8.8244		10.4924	154622
	2.469	104.682																				2.469	104.682																				2.469	8.8249		10.4949	153695
	2.47149	104.681																				2.47149	104.681																				2.47149	8.8242		10.4974	153868
	2.47399	104.681																				2.47399	104.681																				2.47399	8.8236		10.4999	153884
	2.47648	104.682																				2.47648	104.682																				2.47648	8.8225		10.5024	153901
	2.47898	104.683																				2.47898	104.683																				2.47898	8.8219		10.5049	153917
	2.48147	104.685																				2.48147	104.685																				2.48147	8.8214		10.5074	153934
	2.48396	104.687																				2.48396	104.687																				2.48396	8.8215		10.5099	153950
	2.48646	104.689																				2.48646	104.689																				2.48646	8.8215		10.5123	153967
	2.48895	104.689																				2.48895	104.689																				2.48895	8.8223		10.5148	153983
	2.49144	104.689																				2.49144	104.689																				2.49144	8.8225		10.5173	154000
	2.49394	104.689																				2.49394	104.689																				2.49394	8.8227		10.5198	154016
	2.49643	104.691																				2.49643	104.691																				2.49643	8.8229		10.5223	154033
	2.49893	104.692																				2.49893	104.692																				2.49893	8.8228		10.5248	154049
	2.50142	104.693																				2.50142	104.693																				2.50142	8.8219		10.5273	154066
	2.50391	104.695																				2.50391	104.695																				2.50391	8.8206		10.5298	154082
	2.50641	104.696																				2.50641	104.696																				2.50641	8.8189		10.5323	154099
	2.5089	104.695																				2.5089	104.695																				2.5089	8.8176		10.5348	154115
	2.51139	104.694																				2.51139	104.694																				2.51139	8.8162		10.5373	154131
	2.51389	104.694																				2.51389	104.694																				2.51389	8.8147		10.5397	154148
	2.51638	104.693																				2.51638	104.693																				2.51638	8.8136		10.5422	154164
	2.51888	104.692																				2.51888	104.692																				2.51888	8.8132		10.5447	154181
	2.52137	104.691																				2.52137	104.691																				2.52137	8.8125		10.5472	154197
	2.52386	104.69																				2.52386	104.69																				2.52386	8.8122		10.5497	154214
	2.52636	104.691																				2.52636	104.691																				2.52636	8.8114		10.5522	154230
	2.52885	104.692																				2.52885	104.692																				2.52885	8.8105		10.5547	154247
	2.53134	104.693																				2.53134	104.693																				2.53134	8.8089		10.5572	154263
	2.53384	104.692																				2.53384	104.692																				2.53384	8.8078		10.5597	154280
	2.53633	104.692																				2.53633	104.692																				2.53633	8.8062		10.5622	154296
	2.53883	104.691																				2.53883	104.691																				2.53883	8.8059		10.5647	154313
	2.54132	104.691																				2.54132	104.691																				2.54132	8.8066		10.5671	154330
	2.54381	104.691																				2.54381	104.691																				2.54381	8.8089		10.5696	154346
	2.54631	104.692																				2.54631	104.692																				2.54631	8.8112		10.5721	154362
	2.5488	104.693																				2.5488	104.693																				2.5488	8.8139		10.5746	154379
	2.55129	104.693																				2.55129	104.693																				2.55129	8.8168		10.5771	154395
	2.55379	104.693																				2.55379	104.693																				2.55379	8.8187		10.5796	154412
	2.55628	104.694																				2.55628	104.694																				2.55628	8.8194		10.5821	154428
	2.55878	104.695																				2.55878	104.695																				2.55878	8.8204		10.5846	154445
	2.56127	104.696																				2.56127	104.696																				2.56127	8.8214		10.5871	154461
	2.56376	104.697																				2.56376	104.697																				2.56376	8.8221		10.5896	154478
	2.56626	104.696																				2.56626	104.696																				2.56626	8.8235		10.5921	154494
	2.56875	104.696																				2.56875	104.696																				2.56875	8.8252		10.5946	154511
	2.57124	104.695																				2.57124	104.695																				2.57124	8.8263		10.597	154528
	2.57374	104.694																				2.57374	104.694																				2.57374	8.8286		10.5995	154544
	2.57623	104.694																				2.57623	104.694																				2.57623	8.8314		10.602	154561
	2.57873	104.692																				2.57873	104.692																				2.57873	8.8334		10.6045	154577
	2.58122	104.692																				2.58122	104.692																				2.58122	8.8338		10.607	154594
	2.58371	104.691																				2.58371	104.691																				2.58371	8.8344		10.6095	154611
	2.58621	104.689																				2.58621	104.689																				2.58621	8.8335		10.612	154627
	2.5887	104.688																				2.5887	104.688																				2.5887	8.832		10.6145	154644
	2.59119	104.688																				2.59119	104.688																				2.59119	8.8306		10.617	154660
	2.59369	104.686																				2.59369	104.686																				2.59369	8.8306		10.6195	154676
	2.59618	104.685																				2.59618	104.685																				2.59618	8.8305		10.622	154693
	2.59868	104.683																				2.59868	104.683																				2.59868	8.8302		10.6244	154710
	2.60117	104.681																				2.60117	104.681																				2.60117	8.8299		10.627	154726
	2.60366	104.68																				2.60366	104.68																				2.60366	8.8293		10.6294	154743
	2.60616	104.68																				2.60616	104.68																				2.60616	8.8287		10.6319	154759
	2.60865	104.679																				2.60865	104.679																				2.60865	8.829		10.6344	154776
	2.61114	104.678																				2.61114	104.678																				2.61114	8.8286
	2.61364	104.677																				2.61364	104.677																				2.61364	8.8273
	2.61613	104.676																				2.61613	104.676																				2.61613	8.8258
	2.61863	104.675																				2.61863	104.675																				2.61863	8.8251
	2.62112	104.675																				2.62112	104.675																				2.62112	8.8247
	2.62361	104.676																				2.62361	104.676																				2.62361	8.8257
	2.62611	104.677																				2.62611	104.677																				2.62611	8.8276
	2.6286	104.678																				2.6286	104.678																				2.6286	8.8308
	2.63109	104.678																				2.63109	104.678																				2.63109	8.8325
	2.63359	104.679																				2.63359	104.679																				2.63359	8.8336
	2.63608	104.679																				2.63608	104.679																				2.63608	8.8343
	2.63858	104.679																				2.63858	104.679																				2.63858	8.8345
	2.64107	104.678																				2.64107	104.678																				2.64107	8.8346
	2.64356	104.679																				2.64356	104.679																				2.64356	8.8356
	2.64606	104.678																				2.64606	104.678																				2.64606	8.8355
	2.64855	104.678																				2.64855	104.678																				2.64855	8.8356
	2.65104	104.679																				2.65104	104.679																				2.65104	8.8365
	2.65354	104.681																				2.65354	104.681																				2.65354	8.838
	2.65603	104.682																				2.65603	104.682																				2.65603	8.8396
	2.65853	104.682																				2.65853	104.682																				2.65853	8.8419
	2.66102	104.682																				2.66102	104.682																				2.66102	8.8445
	2.66351	104.682																				2.66351	104.682																				2.66351	8.8475
	2.66601	104.682																				2.66601	104.682																				2.66601	8.8495
	2.6685	104.683																				2.6685	104.683																				2.6685	8.852
	2.67099	104.684																				2.67099	104.684																				2.67099	8.856
	2.67349	104.686																				2.67349	104.686																				2.67349	8.8608
	2.67598	104.688																				2.67598	104.688																				2.67598	8.8649
	2.67848	104.69																				2.67848	104.69																				2.67848	8.8686
	2.68097	104.691																				2.68097	104.691																				2.68097	8.8716
	2.68346	104.692																				2.68346	104.692																				2.68346	8.8743
	2.68596	104.692																				2.68596	104.692																				2.68596	8.8755
	2.68845	104.693																				2.68845	104.693																				2.68845	8.8756
	2.69094	104.693																				2.69094	104.693																				2.69094	8.8749
	2.69344	104.692																				2.69344	104.692																				2.69344	8.8721
	2.69593	104.693																				2.69593	104.693																				2.69593	8.8685
	2.69843	104.694																				2.69843	104.694																				2.69843	8.8645
	2.70092	104.694																				2.70092	104.694																				2.70092	8.8596
	2.70341	104.694																				2.70341	104.694																				2.70341	8.8551
	2.70591	104.694																				2.70591	104.694																				2.70591	8.8513
	2.7084	104.692																				2.7084	104.692																				2.7084	8.846
	2.71089	104.691																				2.71089	104.691																				2.71089	8.8399
	2.71339	104.689																				2.71339	104.689																				2.71339	8.8351
	2.71588	104.687																				2.71588	104.687																				2.71588	8.8307
	2.71838	104.685																				2.71838	104.685																				2.71838	8.8256
	2.72087	104.684																				2.72087	104.684																				2.72087	8.8211
	2.72336	104.683																				2.72336	104.683																				2.72336	8.8181
	2.72586	104.682																				2.72586	104.682																				2.72586	8.8151
	2.72835	104.681																				2.72835	104.681																				2.72835	8.8128
	2.73084	104.68																				2.73084	104.68																				2.73084	8.8128
	2.73334	104.678																				2.73334	104.678																				2.73334	8.8137
	2.73583	104.677																				2.73583	104.677																				2.73583	8.8148
	2.73833	104.675																				2.73833	104.675																				2.73833	8.8165
	2.74082	104.674																				2.74082	104.674																				2.74082	8.8183
	2.74331	104.673																				2.74331	104.673																				2.74331	8.8196
	2.74581	104.674																				2.74581	104.674																				2.74581	8.8208
	2.7483	104.676																				2.7483	104.676																				2.7483	8.822
	2.75079	104.678																				2.75079	104.678																				2.75079	8.8231
	2.75329	104.68																				2.75329	104.68																				2.75329	8.8252
	2.75578	104.682																				2.75578	104.682																				2.75578	8.8282
	2.75828	104.684																				2.75828	104.684																				2.75828	8.8325
	2.76077	104.686																				2.76077	104.686																				2.76077	8.8364
	2.76326	104.688																				2.76326	104.688																				2.76326	8.8404
	2.76576	104.69																				2.76576	104.69																				2.76576	8.8426
	2.76825	104.692																				2.76825	104.692																				2.76825	8.8434
	2.77074	104.694																				2.77074	104.694																				2.77074	8.843
	2.77324	104.697																				2.77324	104.697																				2.77324	8.8432
	2.77573	104.698																				2.77573	104.698																				2.77573	8.8434
	2.77823	104.699																				2.77823	104.699																				2.77823	8.8441
	2.78072	104.7																				2.78072	104.7																				2.78072	8.8449
	2.78321	104.7																				2.78321	104.7																				2.78321	8.8458
	2.78571	104.7																				2.78571	104.7																				2.78571	8.8461
	2.7882	104.7																				2.7882	104.7																				2.7882	8.846
	2.79069	104.7																				2.79069	104.7																				2.79069	8.845
	2.79319	104.701																				2.79319	104.701																				2.79319	8.8441
	2.79568	104.701																				2.79568	104.701																				2.79568	8.8429
	2.79818	104.7																				2.79818	104.7																				2.79818	8.8428
	2.80067	104.698																				2.80067	104.698																				2.80067	8.8436
	2.80316	104.697																				2.80316	104.697																				2.80316	8.8456
	2.80566	104.696																				2.80566	104.696																				2.80566	8.8476
	2.80815	104.696																				2.80815	104.696																				2.80815	8.8488
	2.81064	104.697																				2.81064	104.697																				2.81064	8.8491
	2.81314	104.699																				2.81314	104.699																				2.81314	8.8488
	2.81563	104.701																				2.81563	104.701																				2.81563	8.8484
	2.81813	104.704																				2.81813	104.704																				2.81813	8.8479
	2.82062	104.707																				2.82062	104.707																				2.82062	8.8484
	2.82311	104.711																				2.82311	104.711																				2.82311	8.8495
	2.82561	104.714																				2.82561	104.714																				2.82561	8.8511
	2.8281	104.716																				2.8281	104.716																				2.8281	8.8521
	2.83059	104.719																				2.83059	104.719																				2.83059	8.8528
	2.83309	104.72																				2.83309	104.72																				2.83309	8.8524
	2.83558	104.721																				2.83558	104.721																				2.83558	8.8503
	2.83808	104.721																				2.83808	104.721																				2.83808	8.8463
	2.84057	104.722																				2.84057	104.722																				2.84057	8.8428
	2.84306	104.722																				2.84306	104.722																				2.84306	8.8408
	2.84556	104.723																				2.84556	104.723																				2.84556	8.8408
	2.84805	104.723																				2.84805	104.723																				2.84805	8.8419
	2.85054	104.723																				2.85054	104.723																				2.85054	8.8443
	2.85304	104.722																				2.85304	104.722																				2.85304	8.8466
	2.85553	104.722																				2.85553	104.722																				2.85553	8.8483
	2.85803	104.719																				2.85803	104.719																				2.85803	8.8491
	2.86052	104.717																				2.86052	104.717																				2.86052	8.8493
	2.86301	104.714																				2.86301	104.714																				2.86301	8.8486
	2.86551	104.712																				2.86551	104.712																				2.86551	8.8479
	2.868	104.71																				2.868	104.71																				2.868	8.8468
	2.87049	104.71																				2.87049	104.71																				2.87049	8.8459
	2.87299	104.71																				2.87299	104.71																				2.87299	8.8468
	2.87548	104.712																				2.87548	104.712																				2.87548	8.8484
	2.87798	104.713																				2.87798	104.713																				2.87798	8.8497
	2.88047	104.713																				2.88047	104.713																				2.88047	8.851
	2.88296	104.713																				2.88296	104.713																				2.88296	8.8521
	2.88546	104.712																				2.88546	104.712																				2.88546	8.8509
	2.88795	104.709																				2.88795	104.709																				2.88795	8.8486
	2.89044	104.708																				2.89044	104.708																				2.89044	8.8459
	2.89294	104.706																				2.89294	104.706																				2.89294	8.843
	2.89543	104.705																				2.89543	104.705																				2.89543	8.8399
	2.89793	104.704																				2.89793	104.704																				2.89793	8.8375
	2.90042	104.703																				2.90042	104.703																				2.90042	8.836
	2.90291	104.702																				2.90291	104.702																				2.90291	8.8349
	2.90541	104.701																				2.90541	104.701																				2.90541	8.8342
	2.9079	104.7																				2.9079	104.7																				2.9079	8.8334
	2.91039	104.699																				2.91039	104.699																				2.91039	8.8318
	2.91289	104.697																				2.91289	104.697																				2.91289	8.8317
	2.91538	104.695																				2.91538	104.695																				2.91538	8.8315
	2.91788	104.694																				2.91788	104.694																				2.91788	8.8305
	2.92037	104.693																				2.92037	104.693																				2.92037	8.8288
	2.92286	104.691																				2.92286	104.691																				2.92286	8.828
	2.92536	104.691																				2.92536	104.691																				2.92536	8.8265
	2.92785	104.69																				2.92785	104.69																				2.92785	8.825
	2.93034	104.689																				2.93034	104.689																				2.93034	8.8253
	2.93284	104.689																				2.93284	104.689																				2.93284	8.8266
	2.93533	104.691																				2.93533	104.691																				2.93533	8.8279
	2.93783	104.691																				2.93783	104.691																				2.93783	8.8289
	2.94032	104.691																				2.94032	104.691																				2.94032	8.8304
	2.94281	104.692																				2.94281	104.692																				2.94281	8.8311
	2.94531	104.692																				2.94531	104.692																				2.94531	8.832
	2.9478	104.692																				2.9478	104.692																				2.9478	8.8332
	2.95029	104.692																				2.95029	104.692																				2.95029	8.8334
	2.95279	104.694																				2.95279	104.694																				2.95279	8.8335
	2.95528	104.695																				2.95528	104.695																				2.95528	8.8333
	2.95778	104.697																				2.95778	104.697																				2.95778	8.833
	2.96027	104.699																				2.96027	104.699																				2.96027	8.8327
	2.96276	104.7																				2.96276	104.7																				2.96276	8.8332
	2.96526	104.703																				2.96526	104.703																				2.96526	8.8338
	2.96775	104.706																				2.96775	104.706																				2.96775	8.8344
	2.97024	104.708																				2.97024	104.708																				2.97024	8.8361
	2.97274	104.709																				2.97274	104.709																				2.97274	8.8382
	2.97523	104.71																				2.97523	104.71																				2.97523	8.8413
	2.97773	104.71																				2.97773	104.71																				2.97773	8.8437
	2.98022	104.71																				2.98022	104.71																				2.98022	8.8463
	2.98271	104.711																				2.98271	104.711																				2.98271	8.8476
	2.98521	104.711																				2.98521	104.711																				2.98521	8.8475
	2.9877	104.711																				2.9877	104.711																				2.9877	8.8463
	2.99019	104.711																				2.99019	104.711																				2.99019	8.8451
	2.99269	104.71																				2.99269	104.71																				2.99269	8.8436
	2.99518	104.71																				2.99518	104.71																				2.99518	8.8425
	2.99768	104.709																				2.99768	104.709																				2.99768	8.8423
	3.00017	104.708																				3.00017	104.708																				3.00017	8.8419
	3.00266	104.705																				3.00266	104.705																				3.00266	8.8414
	3.00516	104.703																				3.00516	104.703																				3.00516	8.8404
	3.00765	104.701																				3.00765	104.701																				3.00765	8.8389
	3.01014	104.699																				3.01014	104.699																				3.01014	8.8368
	3.01264	104.697																				3.01264	104.697																				3.01264	8.834
	3.01513	104.696																				3.01513	104.696																				3.01513	8.8316
	3.01763	104.696																				3.01763	104.696																				3.01763	8.8293
	3.02012	104.695																				3.02012	104.695																				3.02012	8.8275
	3.02261	104.695																				3.02261	104.695																				3.02261	8.8266
	3.02511	104.696																				3.02511	104.696																				3.02511	8.8265
	3.0276	104.696																				3.0276	104.696																				3.0276	8.8273
	3.03009	104.696																				3.03009	104.696																				3.03009	8.8296
	3.03259	104.696																				3.03259	104.696																				3.03259	8.8314
	3.03508	104.695																				3.03508	104.695																				3.03508	8.8322
	3.03758	104.695																				3.03758	104.695																				3.03758	8.8332
	3.04007	104.695																				3.04007	104.695																				3.04007	8.8332
	3.04256	104.695																				3.04256	104.695																				3.04256	8.8322
	3.04506	104.695																				3.04506	104.695																				3.04506	8.8309
	3.04755	104.696																				3.04755	104.696																				3.04755	8.8304
	3.05004	104.698																				3.05004	104.698																				3.05004	8.8312
	3.05254	104.699																				3.05254	104.699																				3.05254	8.8333
	3.05503	104.7																				3.05503	104.7																				3.05503	8.8358
	3.05753	104.701																				3.05753	104.701																				3.05753	8.839
	3.06002	104.702																				3.06002	104.702																				3.06002	8.8422
	3.06251	104.702																				3.06251	104.702																				3.06251	8.8447
	3.06501	104.704																				3.06501	104.704																				3.06501	8.8459
	3.0675	104.705																				3.0675	104.705																				3.0675	8.8467
	3.06999	104.706																				3.06999	104.706																				3.06999	8.8479
	3.07249	104.707																				3.07249	104.707																				3.07249	8.8491
	3.07498	104.707																				3.07498	104.707																				3.07498	8.8495
	3.07748	104.707																				3.07748	104.707																				3.07748	8.8512
	3.07997	104.707																				3.07997	104.707																				3.07997	8.8529
	3.08246	104.706																				3.08246	104.706																				3.08246	8.8541
	3.08496	104.705																				3.08496	104.705																				3.08496	8.8561
	3.08745	104.703																				3.08745	104.703																				3.08745	8.8568
	3.08994	104.702																				3.08994	104.702																				3.08994	8.8553
	3.09244	104.701																				3.09244	104.701																				3.09244	8.853
	3.09493	104.7																				3.09493	104.7																				3.09493	8.8509
	3.09743	104.7																				3.09743	104.7																				3.09743	8.8481
	3.09992	104.699																				3.09992	104.699																				3.09992	8.847
	3.10241	104.697																				3.10241	104.697																				3.10241	8.8463
	3.10491	104.695																				3.10491	104.695																				3.10491	8.8454
	3.1074	104.693																				3.1074	104.693																				3.1074	8.8446
	3.10989	104.692																				3.10989	104.692																				3.10989	8.8436
	3.11239	104.691																				3.11239	104.691																				3.11239	8.8425
	3.11488	104.691																				3.11488	104.691																				3.11488	8.841
	3.11738	104.69																				3.11738	104.69																				3.11738	8.8394
	3.11987	104.69																				3.11987	104.69																				3.11987	8.8377
	3.12236	104.69																				3.12236	104.69																				3.12236	8.8356
	3.12486	104.689																				3.12486	104.689																				3.12486	8.8329
	3.12735	104.689																				3.12735	104.689																				3.12735	8.8312
	3.12984	104.688																				3.12984	104.688																				3.12984	8.8307
	3.13234	104.687																				3.13234	104.687																				3.13234	8.8301
	3.13483	104.685																				3.13483	104.685																				3.13483	8.8296
	3.13733	104.684																				3.13733	104.684																				3.13733	8.8287
	3.13982	104.683																				3.13982	104.683																				3.13982	8.8277
	3.14231	104.684																				3.14231	104.684																				3.14231	8.8259
	3.14481	104.684																				3.14481	104.684																				3.14481	8.8251
	3.1473	104.685																				3.1473	104.685																				3.1473	8.8258
	3.14979	104.687																				3.14979	104.687																				3.14979	8.8281
	3.15229	104.688																				3.15229	104.688																				3.15229	8.8311
	3.15478	104.69																				3.15478	104.69																				3.15478	8.8348
	3.15728	104.691																				3.15728	104.691																				3.15728	8.8373
	3.15977	104.693																				3.15977	104.693																				3.15977	8.8386
	3.16226	104.694																				3.16226	104.694																				3.16226	8.8393
	3.16476	104.696																				3.16476	104.696																				3.16476	8.8396
	3.16725	104.697																				3.16725	104.697																				3.16725	8.8395
	3.16974	104.7																				3.16974	104.7																				3.16974	8.8393
	3.17224	104.703																				3.17224	104.703																				3.17224	8.8393
	3.17473	104.706																				3.17473	104.706																				3.17473	8.8387
	3.17723	104.71																				3.17723	104.71																				3.17723	8.8378
	3.17972	104.713																				3.17972	104.713																				3.17972	8.837
	3.18221	104.715																				3.18221	104.715																				3.18221	8.8348
	3.18471	104.715																				3.18471	104.715																				3.18471	8.832
	3.1872	104.716																				3.1872	104.716																				3.1872	8.8287
	3.18969	104.717																				3.18969	104.717																				3.18969	8.8257
	3.19219	104.718																				3.19219	104.718																				3.19219	8.8227
	3.19468	104.72																				3.19468	104.72																				3.19468	8.8213
	3.19718	104.721																				3.19718	104.721																				3.19718	8.8199
	3.19967	104.722																				3.19967	104.722																				3.19967	8.8202
	3.20216	104.723																				3.20216	104.723																				3.20216	8.8214
	3.20466	104.724																				3.20466	104.724																				3.20466	8.8232
	3.20715	104.724																				3.20715	104.724																				3.20715	8.8251
	3.20964	104.723																				3.20964	104.723																				3.20964	8.828
	3.21214	104.722																				3.21214	104.722																				3.21214	8.8298
	3.21463	104.72																				3.21463	104.72																				3.21463	8.8308
	3.21713	104.718																				3.21713	104.718																				3.21713	8.8314
	3.21962	104.716																				3.21962	104.716																				3.21962	8.8321
	3.22211	104.715																				3.22211	104.715																				3.22211	8.8332
	3.22461	104.714																				3.22461	104.714																				3.22461	8.8353
	3.2271	104.713																				3.2271	104.713																				3.2271	8.8368
	3.22959	104.713																				3.22959	104.713																				3.22959	8.8384
	3.23209	104.712																				3.23209	104.712																				3.23209	8.8404
	3.23458	104.713																				3.23458	104.713																				3.23458	8.842
	3.23708	104.713																				3.23708	104.713																				3.23708	8.842
	3.23957	104.714																				3.23957	104.714																				3.23957	8.8416
	3.24206	104.714																				3.24206	104.714																				3.24206	8.8399
	3.24456	104.714																				3.24456	104.714																				3.24456	8.8378
	3.24705	104.714																				3.24705	104.714																				3.24705	8.8361
	3.24954	104.714																				3.24954	104.714																				3.24954	8.8356
	3.25204	104.716																				3.25204	104.716																				3.25204	8.8361
	3.25453	104.719																				3.25453	104.719																				3.25453	8.8373
	3.25703	104.721																				3.25703	104.721																				3.25703	8.8384
	3.25952	104.723																				3.25952	104.723																				3.25952	8.8379
	3.26201	104.725																				3.26201	104.725																				3.26201	8.836
	3.26451	104.725																				3.26451	104.725																				3.26451	8.8344
	3.267	104.724																				3.267	104.724																				3.267	8.8329
	3.26949	104.723																				3.26949	104.723																				3.26949	8.8305
	3.27199	104.721																				3.27199	104.721																				3.27199	8.8291
	3.27448	104.719																				3.27448	104.719																				3.27448	8.8286
	3.27698	104.717																				3.27698	104.717																				3.27698	8.8275
	3.27947	104.716																				3.27947	104.716																				3.27947	8.8265
	3.28196	104.716																				3.28196	104.716																				3.28196	8.8257
	3.28446	104.718																				3.28446	104.718																				3.28446	8.825
	3.28695	104.719																				3.28695	104.719																				3.28695	8.8247
	3.28944	104.719																				3.28944	104.719																				3.28944	8.8256
	3.29194	104.719																				3.29194	104.719																				3.29194	8.8276
	3.29443	104.719																				3.29443	104.719																				3.29443	8.8301
	3.29693	104.717																				3.29693	104.717																				3.29693	8.8323
	3.29942	104.715																				3.29942	104.715																				3.29942	8.8345
	3.30191	104.714																				3.30191	104.714																				3.30191	8.8353
	3.30441	104.714																				3.30441	104.714																				3.30441	8.8348
	3.3069	104.714																				3.3069	104.714																				3.3069	8.8348
	3.30939	104.714																				3.30939	104.714																				3.30939	8.8348
	3.31189	104.714																				3.31189	104.714																				3.31189	8.8347
	3.31438	104.715																				3.31438	104.715																				3.31438	8.8351
	3.31688	104.714																				3.31688	104.714																				3.31688	8.8353
	3.31937	104.713																				3.31937	104.713																				3.31937	8.8354
	3.32186	104.711																				3.32186	104.711																				3.32186	8.8349
	3.32436	104.708																				3.32436	104.708																				3.32436	8.8337
	3.32685	104.705																				3.32685	104.705																				3.32685	8.8307
	3.32934	104.702																				3.32934	104.702																				3.32934	8.8277
	3.33184	104.701																				3.33184	104.701																				3.33184	8.824
	3.33433	104.702																				3.33433	104.702																				3.33433	8.8214
	3.33683	104.703																				3.33683	104.703																				3.33683	8.819
	3.33932	104.704																				3.33932	104.704																				3.33932	8.819
	3.34181	104.706																				3.34181	104.706																				3.34181	8.8193
	3.34431	104.707																				3.34431	104.707																				3.34431	8.82
	3.3468	104.708																				3.3468	104.708																				3.3468	8.8209
	3.34929	104.71																				3.34929	104.71																				3.34929	8.822
	3.35179	104.711																				3.35179	104.711																				3.35179	8.8223
	3.35428	104.713																				3.35428	104.713																				3.35428	8.8229
	3.35678	104.715																				3.35678	104.715																				3.35678	8.8236
	3.35927	104.717																				3.35927	104.717																				3.35927	8.8239
	3.36176	104.719																				3.36176	104.719																				3.36176	8.8245
	3.36426	104.722																				3.36426	104.722																				3.36426	8.8257
	3.36675	104.725																				3.36675	104.725																				3.36675	8.8259
	3.36924	104.726																				3.36924	104.726																				3.36924	8.8265
	3.37174	104.729																				3.37174	104.729																				3.37174	8.8269
	3.37423	104.731																				3.37423	104.731																				3.37423	8.8273
	3.37673	104.734																				3.37673	104.734																				3.37673	8.8264
	3.37922	104.736																				3.37922	104.736																				3.37922	8.827
	3.38171	104.738																				3.38171	104.738																				3.38171	8.8273
	3.38421	104.739																				3.38421	104.739																				3.38421	8.8275
	3.3867	104.738																				3.3867	104.738																				3.3867	8.8276
	3.38919	104.736																				3.38919	104.736																				3.38919	8.8292
	3.39169	104.734																				3.39169	104.734																				3.39169	8.8305
	3.39418	104.731																				3.39418	104.731																				3.39418	8.8324
	3.39668	104.73																				3.39668	104.73																				3.39668	8.8357
	3.39917	104.728																				3.39917	104.728																				3.39917	8.8386
	3.40166	104.725																				3.40166	104.725																				3.40166	8.8406
	3.40416	104.724																				3.40416	104.724																				3.40416	8.8418
	3.40665	104.722																				3.40665	104.722																				3.40665	8.8423
	3.40914	104.72																				3.40914	104.72																				3.40914	8.8416
	3.41164	104.718																				3.41164	104.718																				3.41164	8.841
	3.41413	104.714																				3.41413	104.714																				3.41413	8.8405
	3.41663	104.711																				3.41663	104.711																				3.41663	8.8391
	3.41912	104.707																				3.41912	104.707																				3.41912	8.8376
	3.42161	104.705																				3.42161	104.705																				3.42161	8.8362
	3.42411	104.703																				3.42411	104.703																				3.42411	8.8359
	3.4266	104.704																				3.4266	104.704																				3.4266	8.8358
	3.42909	104.704																				3.42909	104.704																				3.42909	8.8365
	3.43159	104.705																				3.43159	104.705																				3.43159	8.8377
	3.43408	104.707																				3.43408	104.707																				3.43408	8.8387
	3.43658	104.71																				3.43658	104.71																				3.43658	8.8392
	3.43907	104.713																				3.43907	104.713																				3.43907	8.8397
	3.44156	104.716																				3.44156	104.716																				3.44156	8.8419
	3.44406	104.717																				3.44406	104.717																				3.44406	8.8447
	3.44655	104.719																				3.44655	104.719																				3.44655	8.8479
	3.44904	104.721																				3.44904	104.721																				3.44904	8.8511
	3.45154	104.723																				3.45154	104.723																				3.45154	8.8545
	3.45403	104.725																				3.45403	104.725																				3.45403	8.8569
	3.45653	104.728																				3.45653	104.728																				3.45653	8.8586
	3.45902	104.73																				3.45902	104.73																				3.45902	8.8599
	3.46151	104.731																				3.46151	104.731																				3.46151	8.8605
	3.46401	104.731																				3.46401	104.731																				3.46401	8.8597
	3.4665	104.731																				3.4665	104.731																				3.4665	8.8584
	3.46899	104.73																				3.46899	104.73																				3.46899	8.8563
	3.47149	104.728																				3.47149	104.728																				3.47149	8.8531
	3.47398	104.725																				3.47398	104.725																				3.47398	8.8502
	3.47648	104.723																				3.47648	104.723																				3.47648	8.8482
	3.47897	104.722																				3.47897	104.722																				3.47897	8.8454
	3.48146	104.721																				3.48146	104.721																				3.48146	8.842
	3.48396	104.721																				3.48396	104.721																				3.48396	8.8396
	3.48645	104.719																				3.48645	104.719																				3.48645	8.8371
	3.48894	104.718																				3.48894	104.718																				3.48894	8.8352
	3.49144	104.715																				3.49144	104.715																				3.49144	8.8344
	3.49393	104.713																				3.49393	104.713																				3.49393	8.8344
	3.49643	104.711																				3.49643	104.711																				3.49643	8.8352
	3.49892	104.71																				3.49892	104.71																				3.49892	8.8355
	3.50141	104.71																				3.50141	104.71																				3.50141	8.8357
	3.50391	104.709																				3.50391	104.709																				3.50391	8.8362
	3.5064	104.709																				3.5064	104.709																				3.5064	8.8368
	3.50889	104.708																				3.50889	104.708																				3.50889	8.8377
	3.51139	104.708																				3.51139	104.708																				3.51139	8.8393
	3.51388	104.706																				3.51388	104.706																				3.51388	8.8416
	3.51638	104.705																				3.51638	104.705																				3.51638	8.8438
	3.51887	104.703																				3.51887	104.703																				3.51887	8.8459
	3.52136	104.7																				3.52136	104.7																				3.52136	8.8473
	3.52386	104.698																				3.52386	104.698																				3.52386	8.8489
	3.52635	104.698																				3.52635	104.698																				3.52635	8.8486
	3.52884	104.697																				3.52884	104.697																				3.52884	8.8483
	3.53134	104.698																				3.53134	104.698																				3.53134	8.8481
	3.53383	104.699																				3.53383	104.699																				3.53383	8.8471
	3.53633	104.702																				3.53633	104.702																				3.53633	8.8459
	3.53882	104.704																				3.53882	104.704																				3.53882	8.8455
	3.54131	104.707																				3.54131	104.707																				3.54131	8.8446
	3.54381	104.71																				3.54381	104.71																				3.54381	8.8433
	3.5463	104.713																				3.5463	104.713																				3.5463	8.8421
	3.54879	104.715																				3.54879	104.715																				3.54879	8.8411
	3.55129	104.717																				3.55129	104.717																				3.55129	8.8395
	3.55378	104.719																				3.55378	104.719																				3.55378	8.8383
	3.55628	104.722																				3.55628	104.722																				3.55628	8.8382
	3.55877	104.724																				3.55877	104.724																				3.55877	8.8391
	3.56126	104.727																				3.56126	104.727																				3.56126	8.8398
	3.56376	104.729																				3.56376	104.729																				3.56376	8.841
	3.56625	104.732																				3.56625	104.732																				3.56625	8.8421
	3.56874	104.735																				3.56874	104.735																				3.56874	8.8425
	3.57124	104.738																				3.57124	104.738																				3.57124	8.8423
	3.57373	104.74																				3.57373	104.74																				3.57373	8.8421
	3.57623	104.739																				3.57623	104.739																				3.57623	8.8418
	3.57872	104.739																				3.57872	104.739																				3.57872	8.8419
	3.58121	104.739																				3.58121	104.739																				3.58121	8.8418
	3.58371	104.737																				3.58371	104.737																				3.58371	8.841
	3.5862	104.737																				3.5862	104.737																				3.5862	8.8401
	3.58869	104.737																				3.58869	104.737																				3.58869	8.8388
	3.59119	104.736																				3.59119	104.736																				3.59119	8.837
	3.59368	104.734																				3.59368	104.734																				3.59368	8.8347
	3.59618	104.733																				3.59618	104.733																				3.59618	8.8319
	3.59867	104.731																				3.59867	104.731																				3.59867	8.8294
	3.60116	104.728																				3.60116	104.728																				3.60116	8.8274
	3.60366	104.724																				3.60366	104.724																				3.60366	8.8259
	3.60615	104.721																				3.60615	104.721																				3.60615	8.8249
	3.60864	104.717																				3.60864	104.717																				3.60864	8.8259
	3.61114	104.714																				3.61114	104.714																				3.61114	8.8281
	3.61363	104.711																				3.61363	104.711																				3.61363	8.8302
	3.61613	104.71																				3.61613	104.71																				3.61613	8.8319
	3.61862	104.709																				3.61862	104.709																				3.61862	8.8338
	3.62111	104.708																				3.62111	104.708																				3.62111	8.8349
	3.62361	104.708																				3.62361	104.708																				3.62361	8.835
	3.6261	104.707																				3.6261	104.707																				3.6261	8.8353
	3.62859	104.706																				3.62859	104.706																				3.62859	8.8357
	3.63109	104.706																				3.63109	104.706																				3.63109	8.8362
	3.63358	104.707																				3.63358	104.707																				3.63358	8.8374
	3.63608	104.707																				3.63608	104.707																				3.63608	8.8391
	3.63857	104.708																				3.63857	104.708																				3.63857	8.8409
	3.64106	104.71																				3.64106	104.71																				3.64106	8.8428
	3.64356	104.713																				3.64356	104.713																				3.64356	8.8455
	3.64605	104.716																				3.64605	104.716																				3.64605	8.8469
	3.64854	104.72																				3.64854	104.72																				3.64854	8.8467
	3.65104	104.724																				3.65104	104.724																				3.65104	8.8465
	3.65353	104.728																				3.65353	104.728																				3.65353	8.8461
	3.65603	104.73																				3.65603	104.73																				3.65603	8.8448
	3.65852	104.731																				3.65852	104.731																				3.65852	8.8446
	3.66101	104.732																				3.66101	104.732																				3.66101	8.8458
	3.66351	104.733																				3.66351	104.733																				3.66351	8.8479
	3.666	104.734																				3.666	104.734																				3.666	8.851
	3.66849	104.734																				3.66849	104.734																				3.66849	8.8543
	3.67099	104.735																				3.67099	104.735																				3.67099	8.8567
	3.67348	104.736																				3.67348	104.736																				3.67348	8.8578
	3.67598	104.735																				3.67598	104.735																				3.67598	8.8586
	3.67847	104.735																				3.67847	104.735																				3.67847	8.8593
	3.68096	104.734																				3.68096	104.734																				3.68096	8.8596
	3.68346	104.731																				3.68346	104.731																				3.68346	8.8607
	3.68595	104.729																				3.68595	104.729																				3.68595	8.8628
	3.68844	104.727																				3.68844	104.727																				3.68844	8.865
	3.69094	104.726																				3.69094	104.726																				3.69094	8.8672
	3.69343	104.726																				3.69343	104.726																				3.69343	8.8703
	3.69593	104.727																				3.69593	104.727																				3.69593	8.8731
	3.69842	104.728																				3.69842	104.728																				3.69842	8.8744
	3.70091	104.728																				3.70091	104.728																				3.70091	8.8744
	3.70341	104.728																				3.70341	104.728																				3.70341	8.8727
	3.7059	104.728																				3.7059	104.728																				3.7059	8.8703
	3.70839	104.727																				3.70839	104.727																				3.70839	8.8688
	3.71089	104.726																				3.71089	104.726																				3.71089	8.8688
	3.71338	104.725																				3.71338	104.725																				3.71338	8.8699
	3.71588	104.724																				3.71588	104.724																				3.71588	8.8714
	3.71837	104.725																				3.71837	104.725																				3.71837	8.8723
	3.72086	104.726																				3.72086	104.726																				3.72086	8.8719
	3.72336	104.726																				3.72336	104.726																				3.72336	8.87
	3.72585	104.726																				3.72585	104.726																				3.72585	8.8671
	3.72834	104.726																				3.72834	104.726																				3.72834	8.8642
	3.73084	104.726																				3.73084	104.726																				3.73084	8.8618
	3.73333	104.727																				3.73333	104.727																				3.73333	8.8611
	3.73583	104.729																				3.73583	104.729																				3.73583	8.8613
	3.73832	104.733																				3.73832	104.733																				3.73832	8.8629
	3.74081	104.738																				3.74081	104.738																				3.74081	8.8646
	3.74331	104.743																				3.74331	104.743																				3.74331	8.8667
	3.7458	104.748																				3.7458	104.748																				3.7458	8.8682
	3.74829	104.752																				3.74829	104.752																				3.74829	8.8688
	3.75079	104.756																				3.75079	104.756																				3.75079	8.8678
	3.75328	104.759																				3.75328	104.759																				3.75328	8.866
	3.75578	104.76																				3.75578	104.76																				3.75578	8.865
	3.75827	104.76																				3.75827	104.76																				3.75827	8.864
	3.76076	104.759																				3.76076	104.759																				3.76076	8.8642
	3.76326	104.758																				3.76326	104.758																				3.76326	8.8663
	3.76575	104.757																				3.76575	104.757																				3.76575	8.8685
	3.76824	104.757																				3.76824	104.757																				3.76824	8.8696
	3.77074	104.757																				3.77074	104.757																				3.77074	8.869
	3.77323	104.758																				3.77323	104.758																				3.77323	8.8675
	3.77573	104.757																				3.77573	104.757																				3.77573	8.8642
	3.77822	104.756																				3.77822	104.756																				3.77822	8.8621
	3.78071	104.754																				3.78071	104.754																				3.78071	8.8599
	3.78321	104.751																				3.78321	104.751																				3.78321	8.8578
	3.7857	104.748																				3.7857	104.748																				3.7857	8.8569
	3.78819	104.745																				3.78819	104.745																				3.78819	8.8576
	3.79069	104.742																				3.79069	104.742																				3.79069	8.859
	3.79318	104.741																				3.79318	104.741																				3.79318	8.8596
	3.79568	104.74																				3.79568	104.74																				3.79568	8.8615
	3.79817	104.74																				3.79817	104.74																				3.79817	8.8622
	3.80066	104.741																				3.80066	104.741																				3.80066	8.8611
	3.80316	104.74																				3.80316	104.74																				3.80316	8.8591
	3.80565	104.739																				3.80565	104.739																				3.80565	8.858
	3.80814	104.737																				3.80814	104.737																				3.80814	8.8566
	3.81064	104.733																				3.81064	104.733																				3.81064	8.8562
	3.81313	104.729																				3.81313	104.729																				3.81313	8.8568
	3.81563	104.727																				3.81563	104.727																				3.81563	8.8566
	3.81812	104.725																				3.81812	104.725																				3.81812	8.8568
	3.82061	104.726																				3.82061	104.726																				3.82061	8.8573
	3.82311	104.729																				3.82311	104.729																				3.82311	8.8559
	3.8256	104.732																				3.8256	104.732																				3.8256	8.8536
	3.82809	104.735																				3.82809	104.735																				3.82809	8.8506
	3.83059	104.737																				3.83059	104.737																				3.83059	8.8491
	3.83308	104.739																				3.83308	104.739																				3.83308	8.8476
	3.83558	104.74																				3.83558	104.74																				3.83558	8.849
	3.83807	104.74																				3.83807	104.74																				3.83807	8.8516
	3.84056	104.741																				3.84056	104.741																				3.84056	8.8552
	3.84306	104.741																				3.84306	104.741																				3.84306	8.8581
	3.84555	104.742																				3.84555	104.742																				3.84555	8.8606
	3.84804	104.743																				3.84804	104.743																				3.84804	8.8616
	3.85054	104.745																				3.85054	104.745																				3.85054	8.8627
	3.85303	104.745																				3.85303	104.745																				3.85303	8.8643
	3.85553	104.745																				3.85553	104.745																				3.85553	8.866
	3.85802	104.744																				3.85802	104.744																				3.85802	8.8682
	3.86051	104.742																				3.86051	104.742																				3.86051	8.8706
	3.86301	104.74																				3.86301	104.74																				3.86301	8.8731
	3.8655	104.74																				3.8655	104.74																				3.8655	8.8758
	3.86799	104.74																				3.86799	104.74																				3.86799	8.8776
	3.87049	104.74																				3.87049	104.74																				3.87049	8.8787
	3.87298	104.741																				3.87298	104.741																				3.87298	8.8792
	3.87548	104.742																				3.87548	104.742																				3.87548	8.879
	3.87797	104.741																				3.87797	104.741																				3.87797	8.8784
	3.88046	104.74																				3.88046	104.74																				3.88046	8.8781
	3.88296	104.739																				3.88296	104.739																				3.88296	8.8775
	3.88545	104.739																				3.88545	104.739																				3.88545	8.8773
	3.88794	104.74																				3.88794	104.74																				3.88794	8.8773
	3.89044	104.74																				3.89044	104.74																				3.89044	8.8771
	3.89293	104.741																				3.89293	104.741																				3.89293	8.8761
	3.89543	104.741																				3.89543	104.741																				3.89543	8.8746
	3.89792	104.74																				3.89792	104.74																				3.89792	8.8739
	3.90041	104.739																				3.90041	104.739																				3.90041	8.8732
	3.90291	104.737																				3.90291	104.737																				3.90291	8.8724
	3.9054	104.736																				3.9054	104.736																				3.9054	8.8718
	3.90789	104.735																				3.90789	104.735																				3.90789	8.8713
	3.91039	104.733																				3.91039	104.733																				3.91039	8.8703
	3.91288	104.733																				3.91288	104.733																				3.91288	8.8702
	3.91538	104.734																				3.91538	104.734																				3.91538	8.869
	3.91787	104.736																				3.91787	104.736																				3.91787	8.869
	3.92036	104.737																				3.92036	104.737																				3.92036	8.8705
	3.92286	104.737																				3.92286	104.737																				3.92286	8.8729
	3.92535	104.736																				3.92535	104.736																				3.92535	8.8739
	3.92784	104.736																				3.92784	104.736																				3.92784	8.875
	3.93034	104.737																				3.93034	104.737																				3.93034	8.8768
	3.93283	104.739																				3.93283	104.739																				3.93283	8.8784
	3.93533	104.741																				3.93533	104.741																				3.93533	8.8789
	3.93782	104.744																				3.93782	104.744																				3.93782	8.8795
	3.94031	104.745																				3.94031	104.745																				3.94031	8.8801
	3.94281	104.747																				3.94281	104.747																				3.94281	8.8792
	3.9453	104.748																				3.9453	104.748																				3.9453	8.8775
	3.94779	104.751																				3.94779	104.751																				3.94779	8.8768
	3.95029	104.754																				3.95029	104.754																				3.95029	8.8759
	3.95278	104.756																				3.95278	104.756																				3.95278	8.8773
	3.95528	104.758																				3.95528	104.758																				3.95528	8.8783
	3.95777	104.76																				3.95777	104.76																				3.95777	8.8793
	3.96026	104.761																				3.96026	104.761																				3.96026	8.8792
	3.96276	104.762																				3.96276	104.762																				3.96276	8.8794
	3.96525	104.762																				3.96525	104.762																				3.96525	8.878
	3.96774	104.76																				3.96774	104.76																				3.96774	8.8758
	3.97024	104.759																				3.97024	104.759																				3.97024	8.8733
	3.97273	104.758																				3.97273	104.758																				3.97273	8.8708
	3.97523	104.757																				3.97523	104.757																				3.97523	8.8681
	3.97772	104.756																				3.97772	104.756																				3.97772	8.8651
	3.98021	104.756																				3.98021	104.756																				3.98021	8.8637
	3.98271	104.755																				3.98271	104.755																				3.98271	8.8624
	3.9852	104.753																				3.9852	104.753																				3.9852	8.8603
	3.98769	104.751																				3.98769	104.751																				3.98769	8.8586
	3.99019	104.748																				3.99019	104.748																				3.99019	8.8555
	3.99268	104.746																				3.99268	104.746																				3.99268	8.8516
	3.99518	104.743																				3.99518	104.743																				3.99518	8.8475
	3.99767	104.742																				3.99767	104.742																				3.99767	8.8441
	4.00016	104.741																				4.00016	104.741																				4.00016	8.8411
	4.00266	104.74																				4.00266	104.74																				4.00266	8.8397
	4.00515	104.74																				4.00515	104.74																				4.00515	8.8387
	4.00764	104.74																				4.00764	104.74																				4.00764	8.8379
	4.01014	104.741																				4.01014	104.741																				4.01014	8.838
	4.01263	104.741																				4.01263	104.741																				4.01263	8.8393
	4.01513	104.742																				4.01513	104.742																				4.01513	8.8411
	4.01762	104.742																				4.01762	104.742																				4.01762	8.8423
	4.02011	104.743																				4.02011	104.743																				4.02011	8.845
	4.02261	104.743																				4.02261	104.743																				4.02261	8.8466
	4.0251	104.744																				4.0251	104.744																				4.0251	8.8465
	4.02759	104.744																				4.02759	104.744																				4.02759	8.8467
	4.03009	104.746																				4.03009	104.746																				4.03009	8.8486
	4.03258	104.748																				4.03258	104.748																				4.03258	8.85
	4.03508	104.75																				4.03508	104.75																				4.03508	8.8521
	4.03757	104.753																				4.03757	104.753																				4.03757	8.8546
	4.04006	104.757																				4.04006	104.757																				4.04006	8.8564
	4.04256	104.76																				4.04256	104.76																				4.04256	8.8574
	4.04505	104.764																				4.04505	104.764																				4.04505	8.8582
	4.04754	104.768																				4.04754	104.768																				4.04754	8.8585
	4.05004	104.771																				4.05004	104.771																				4.05004	8.8577
	4.05253	104.772																				4.05253	104.772																				4.05253	8.8564
	4.05503	104.775																				4.05503	104.775																				4.05503	8.8558
	4.05752	104.777																				4.05752	104.777																				4.05752	8.8539
	4.06001	104.778																				4.06001	104.778																				4.06001	8.8533
	4.06251	104.779																				4.06251	104.779																				4.06251	8.8536
	4.065	104.78																				4.065	104.78																				4.065	8.8542
	4.06749	104.779																				4.06749	104.779																				4.06749	8.8526
	4.06999	104.778																				4.06999	104.778																				4.06999	8.8513
	4.07248	104.778																				4.07248	104.778																				4.07248	8.8489
	4.07498	104.776																				4.07498	104.776																				4.07498	8.8466
	4.07747	104.775																				4.07747	104.775																				4.07747	8.8455
	4.07996	104.774																				4.07996	104.774																				4.07996	8.8455
	4.08246	104.774																				4.08246	104.774																				4.08246	8.8457
	4.08495	104.773																				4.08495	104.773																				4.08495	8.8456
	4.08744	104.773																				4.08744	104.773																				4.08744	8.8456
	4.08994	104.774																				4.08994	104.774																				4.08994	8.845
	4.09243	104.773																				4.09243	104.773																				4.09243	8.8437
	4.09493	104.771																				4.09493	104.771																				4.09493	8.8432
	4.09742	104.77																				4.09742	104.77																				4.09742	8.8427
	4.09991	104.77																				4.09991	104.77																				4.09991	8.8427
	4.10241	104.77																				4.10241	104.77																				4.10241	8.843
	4.1049	104.771																				4.1049	104.771																				4.1049	8.8442
	4.10739	104.772																				4.10739	104.772																				4.10739	8.8454
	4.10989	104.772																				4.10989	104.772																				4.10989	8.8472
	4.11238	104.772																				4.11238	104.772																				4.11238	8.8491
	4.11488	104.771																				4.11488	104.771																				4.11488	8.85
	4.11737	104.769																				4.11737	104.769																				4.11737	8.8512
	4.11986	104.766																				4.11986	104.766																				4.11986	8.8524
	4.12236	104.763																				4.12236	104.763																				4.12236	8.8534
	4.12485	104.761																				4.12485	104.761																				4.12485	8.854
	4.12734	104.76																				4.12734	104.76																				4.12734	8.8548
	4.12984	104.76																				4.12984	104.76																				4.12984	8.8551
	4.13233	104.761																				4.13233	104.761																				4.13233	8.855
	4.13483	104.762																				4.13483	104.762																				4.13483	8.8544
	4.13732	104.765																				4.13732	104.765																				4.13732	8.8541
	4.13981	104.768																				4.13981	104.768																				4.13981	8.8536
	4.14231	104.771																				4.14231	104.771																				4.14231	8.8533
	4.1448	104.775																				4.1448	104.775																				4.1448	8.8533
	4.14729	104.778																				4.14729	104.778																				4.14729	8.8539
	4.14979	104.781																				4.14979	104.781																				4.14979	8.8533
	4.15228	104.783																				4.15228	104.783																				4.15228	8.8539
	4.15478	104.786																				4.15478	104.786																				4.15478	8.8544
	4.15727	104.789																				4.15727	104.789																				4.15727	8.8554
	4.15976	104.791																				4.15976	104.791																				4.15976	8.8568
	4.16226	104.793																				4.16226	104.793																				4.16226	8.8586
	4.16475	104.795																				4.16475	104.795																				4.16475	8.8604
	4.16724	104.796																				4.16724	104.796																				4.16724	8.8618
	4.16974	104.796																				4.16974	104.796																				4.16974	8.8625
	4.17223	104.795																				4.17223	104.795																				4.17223	8.863
	4.17473	104.793																				4.17473	104.793																				4.17473	8.8628
	4.17722	104.79																				4.17722	104.79																				4.17722	8.8615
	4.17971	104.787																				4.17971	104.787																				4.17971	8.8598
	4.18221	104.784																				4.18221	104.784																				4.18221	8.8577
	4.1847	104.782																				4.1847	104.782																				4.1847	8.8549
	4.18719	104.781																				4.18719	104.781																				4.18719	8.8526
	4.18969	104.781																				4.18969	104.781																				4.18969	8.8499
	4.19218	104.78																				4.19218	104.78																				4.19218	8.847
	4.19468	104.778																				4.19468	104.778																				4.19468	8.8442
	4.19717	104.777																				4.19717	104.777																				4.19717	8.8414
	4.19966	104.775																				4.19966	104.775																				4.19966	8.8394
	4.20216	104.774																				4.20216	104.774																				4.20216	8.8382
	4.20465	104.774																				4.20465	104.774																				4.20465	8.8386
	4.20714	104.774																				4.20714	104.774																				4.20714	8.8395
	4.20964	104.776																				4.20964	104.776																				4.20964	8.8406
	4.21213	104.777																				4.21213	104.777																				4.21213	8.8412
	4.21463	104.778																				4.21463	104.778																				4.21463	8.8418
	4.21712	104.779																				4.21712	104.779																				4.21712	8.842
	4.21961	104.78																				4.21961	104.78																				4.21961	8.8424
	4.22211	104.78																				4.22211	104.78																				4.22211	8.8438
	4.2246	104.779																				4.2246	104.779																				4.2246	8.8453
	4.22709	104.779																				4.22709	104.779																				4.22709	8.8464
	4.22959	104.779																				4.22959	104.779																				4.22959	8.8474
	4.23208	104.78																				4.23208	104.78																				4.23208	8.8482
	4.23458	104.78																				4.23458	104.78																				4.23458	8.8481
	4.23707	104.781																				4.23707	104.781																				4.23707	8.8475
	4.23956	104.783																				4.23956	104.783																				4.23956	8.8468
	4.24206	104.784																				4.24206	104.784																				4.24206	8.8451
	4.24455	104.786																				4.24455	104.786																				4.24455	8.8435
	4.24704	104.787																				4.24704	104.787																				4.24704	8.8419
	4.24954	104.788																				4.24954	104.788																				4.24954	8.8404
	4.25203	104.789																				4.25203	104.789																				4.25203	8.8397
	4.25453	104.791																				4.25453	104.791																				4.25453	8.8394
	4.25702	104.793																				4.25702	104.793																				4.25702	8.8391
	4.25951	104.795																				4.25951	104.795																				4.25951	8.8386
	4.26201	104.797																				4.26201	104.797																				4.26201	8.8385
	4.2645	104.799																				4.2645	104.799																				4.2645	8.8383
	4.26699	104.801																				4.26699	104.801																				4.26699	8.838
	4.26949	104.802																				4.26949	104.802																				4.26949	8.8374
	4.27198	104.803																				4.27198	104.803																				4.27198	8.8372
	4.27448	104.803																				4.27448	104.803																				4.27448	8.8368
	4.27697	104.802																				4.27697	104.802																				4.27697	8.8363
	4.27946	104.8																				4.27946	104.8																				4.27946	8.8367
	4.28196	104.799																				4.28196	104.799																				4.28196	8.837
	4.28445	104.798																				4.28445	104.798																				4.28445	8.8372
	4.28694	104.798																				4.28694	104.798																				4.28694	8.8378
	4.28944	104.797																				4.28944	104.797																				4.28944	8.8388
	4.29193	104.797																				4.29193	104.797																				4.29193	8.8391
	4.29443	104.796																				4.29443	104.796																				4.29443	8.8392
	4.29692	104.796																				4.29692	104.796																				4.29692	8.8392
	4.29941	104.795																				4.29941	104.795																				4.29941	8.8388
	4.30191	104.795																				4.30191	104.795																				4.30191	8.838
	4.3044	104.795																				4.3044	104.795																				4.3044	8.8373
	4.30689	104.796																				4.30689	104.796																				4.30689	8.8373
	4.30939	104.798																				4.30939	104.798																				4.30939	8.8375
	4.31188	104.8																				4.31188	104.8																				4.31188	8.8379
	4.31438	104.802																				4.31438	104.802																				4.31438	8.8382
	4.31687	104.805																				4.31687	104.805																				4.31687	8.8377
	4.31936	104.806																				4.31936	104.806																				4.31936	8.8372
	4.32186	104.807																				4.32186	104.807																				4.32186	8.8367
	4.32435	104.807																				4.32435	104.807																				4.32435	8.8365
	4.32684	104.808																				4.32684	104.808																				4.32684	8.8357
	4.32934	104.808																				4.32934	104.808																				4.32934	8.8361
	4.33183	104.808																				4.33183	104.808																				4.33183	8.8367
	4.33433	104.808																				4.33433	104.808																				4.33433	8.8371
	4.33682	104.808																				4.33682	104.808																				4.33682	8.8384
	4.33931	104.808																				4.33931	104.808																				4.33931	8.8407
	4.34181	104.808																				4.34181	104.808																				4.34181	8.8428
	4.3443	104.807																				4.3443	104.807																				4.3443	8.8446
	4.34679	104.806																				4.34679	104.806																				4.34679	8.8467
	4.34929	104.806																				4.34929	104.806																				4.34929	8.8475
	4.35178	104.806																				4.35178	104.806																				4.35178	8.8481
	4.35428	104.806																				4.35428	104.806																				4.35428	8.8483
	4.35677	104.806																				4.35677	104.806																				4.35677	8.8491
	4.35926	104.807																				4.35926	104.807																				4.35926	8.8499
	4.36176	104.808																				4.36176	104.808																				4.36176	8.8505
	4.36425	104.81																				4.36425	104.81																				4.36425	8.8512
	4.36674	104.812																				4.36674	104.812																				4.36674	8.8517
	4.36924	104.813																				4.36924	104.813																				4.36924	8.8525
	4.37173	104.816																				4.37173	104.816																				4.37173	8.8534
	4.37423	104.817																				4.37423	104.817																				4.37423	8.8533
	4.37672	104.82																				4.37672	104.82																				4.37672	8.853
	4.37921	104.821																				4.37921	104.821																				4.37921	8.8522
	4.38171	104.823																				4.38171	104.823																				4.38171	8.8508
	4.3842	104.825																				4.3842	104.825																				4.3842	8.8497
	4.38669	104.826																				4.38669	104.826																				4.38669	8.8506
	4.38919	104.826																				4.38919	104.826																				4.38919	8.8517
	4.39168	104.826																				4.39168	104.826																				4.39168	8.8533
	4.39418	104.826																				4.39418	104.826																				4.39418	8.8539
	4.39667	104.826																				4.39667	104.826																				4.39667	8.8537
	4.39916	104.825																				4.39916	104.825																				4.39916	8.8534
	4.40166	104.823																				4.40166	104.823																				4.40166	8.853
	4.40415	104.821																				4.40415	104.821																				4.40415	8.8525
	4.40664	104.819																				4.40664	104.819																				4.40664	8.8527
	4.40914	104.817																				4.40914	104.817																				4.40914	8.8534
	4.41163	104.814																				4.41163	104.814																				4.41163	8.8534
	4.41413	104.811																				4.41413	104.811																				4.41413	8.8531
	4.41662	104.809																				4.41662	104.809																				4.41662	8.8536
	4.41911	104.807																				4.41911	104.807																				4.41911	8.8545
	4.42161	104.806																				4.42161	104.806																				4.42161	8.8542
	4.4241	104.806																				4.4241	104.806																				4.4241	8.8533
	4.42659	104.808																				4.42659	104.808																				4.42659	8.8522
	4.42909	104.81																				4.42909	104.81																				4.42909	8.8506
	4.43158	104.812																				4.43158	104.812																				4.43158	8.8489
	4.43408	104.814																				4.43408	104.814																				4.43408	8.8477
	4.43657	104.816																				4.43657	104.816																				4.43657	8.8469
	4.43906	104.817																				4.43906	104.817																				4.43906	8.8469
	4.44156	104.819																				4.44156	104.819																				4.44156	8.847
	4.44405	104.821																				4.44405	104.821																				4.44405	8.8472
	4.44654	104.823																				4.44654	104.823																				4.44654	8.8477
	4.44904	104.827																				4.44904	104.827																				4.44904	8.8494
	4.45153	104.832																				4.45153	104.832																				4.45153	8.8509
	4.45403	104.838																				4.45403	104.838																				4.45403	8.8516
	4.45652	104.842																				4.45652	104.842																				4.45652	8.8514
	4.45901	104.844																				4.45901	104.844																				4.45901	8.851
	4.46151	104.846																				4.46151	104.846																				4.46151	8.85
	4.464	104.845																				4.464	104.845																				4.464	8.849
	4.46649	104.844																				4.46649	104.844																				4.46649	8.8484
	4.46899	104.843																				4.46899	104.843																				4.46899	8.8482
	4.47148	104.843																				4.47148	104.843																				4.47148	8.8477
	4.47398	104.842																				4.47398	104.842																				4.47398	8.8474
	4.47647	104.843																				4.47647	104.843																				4.47647	8.8465
	4.47896	104.843																				4.47896	104.843																				4.47896	8.8466
	4.48146	104.841																				4.48146	104.841																				4.48146	8.8465
	4.48395	104.84																				4.48395	104.84																				4.48395	8.8458
	4.48644	104.838																				4.48644	104.838																				4.48644	8.8446
	4.48894	104.835																				4.48894	104.835																				4.48894	8.8436
	4.49143	104.832																				4.49143	104.832																				4.49143	8.8418
	4.49393	104.829																				4.49393	104.829																				4.49393	8.8398
	4.49642	104.827																				4.49642	104.827																				4.49642	8.8384
	4.49891	104.827																				4.49891	104.827																				4.49891	8.8371
	4.50141	104.827																				4.50141	104.827																				4.50141	8.8358
	4.5039	104.828																				4.5039	104.828																				4.5039	8.8354
	4.50639	104.827																				4.50639	104.827																				4.50639	8.8365
	4.50889	104.826																				4.50889	104.826																				4.50889	8.8384
	4.51138	104.825																				4.51138	104.825																				4.51138	8.8406
	4.51388	104.824																				4.51388	104.824																				4.51388	8.8429
	4.51637	104.824																				4.51637	104.824																				4.51637	8.8432
	4.51886	104.825																				4.51886	104.825																				4.51886	8.8425
	4.52136	104.824																				4.52136	104.824																				4.52136	8.8414
	4.52385	104.824																				4.52385	104.824																				4.52385	8.8402
	4.52634	104.824																				4.52634	104.824																				4.52634	8.8389
	4.52884	104.824																				4.52884	104.824																				4.52884	8.8391
	4.53133	104.823																				4.53133	104.823																				4.53133	8.8404
	4.53383	104.823																				4.53383	104.823																				4.53383	8.8418
	4.53632	104.824																				4.53632	104.824																				4.53632	8.8439
	4.53881	104.826																				4.53881	104.826																				4.53881	8.8462
	4.54131	104.829																				4.54131	104.829																				4.54131	8.8477
	4.5438	104.833																				4.5438	104.833																				4.5438	8.8476
	4.54629	104.838																				4.54629	104.838																				4.54629	8.8469
	4.54879	104.844																				4.54879	104.844																				4.54879	8.8459
	4.55128	104.847																				4.55128	104.847																				4.55128	8.8455
	4.55378	104.851																				4.55378	104.851																				4.55378	8.8456
	4.55627	104.855																				4.55627	104.855																				4.55627	8.8453
	4.55876	104.858																				4.55876	104.858																				4.55876	8.8448
	4.56126	104.86																				4.56126	104.86																				4.56126	8.8443
	4.56375	104.862																				4.56375	104.862																				4.56375	8.8429
	4.56624	104.863																				4.56624	104.863																				4.56624	8.8414
	4.56874	104.864																				4.56874	104.864																				4.56874	8.84
	4.57123	104.863																				4.57123	104.863																				4.57123	8.8392
	4.57373	104.863																				4.57373	104.863																				4.57373	8.8383
	4.57622	104.861																				4.57622	104.861																				4.57622	8.8373
	4.57871	104.859																				4.57871	104.859																				4.57871	8.8367
	4.58121	104.856																				4.58121	104.856																				4.58121	8.8369
	4.5837	104.853																				4.5837	104.853																				4.5837	8.837
	4.58619	104.85																				4.58619	104.85																				4.58619	8.8375
	4.58869	104.847																				4.58869	104.847																				4.58869	8.8377
	4.59118	104.844																				4.59118	104.844																				4.59118	8.8379
	4.59368	104.84																				4.59368	104.84																				4.59368	8.8389
	4.59617	104.838																				4.59617	104.838																				4.59617	8.8406
	4.59866	104.837																				4.59866	104.837																				4.59866	8.8423
	4.60116	104.836																				4.60116	104.836																				4.60116	8.8445
	4.60365	104.836																				4.60365	104.836																				4.60365	8.8464
	4.60614	104.837																				4.60614	104.837																				4.60614	8.8473
	4.60864	104.838																				4.60864	104.838																				4.60864	8.8479
	4.61113	104.837																				4.61113	104.837																				4.61113	8.8486
	4.61363	104.836																				4.61363	104.836																				4.61363	8.8497
	4.61612	104.836																				4.61612	104.836																				4.61612	8.8503
	4.61861	104.835																				4.61861	104.835																				4.61861	8.8512
	4.62111	104.835																				4.62111	104.835																				4.62111	8.8523
	4.6236	104.835																				4.6236	104.835																				4.6236	8.854
	4.62609	104.836																				4.62609	104.836																				4.62609	8.8548
	4.62859	104.837																				4.62859	104.837																				4.62859	8.8561
	4.63108	104.839																				4.63108	104.839																				4.63108	8.8564
	4.63358	104.84																				4.63358	104.84																				4.63358	8.8559
	4.63607	104.841																				4.63607	104.841																				4.63607	8.8551
	4.63856	104.843																				4.63856	104.843																				4.63856	8.8556
	4.64106	104.844																				4.64106	104.844																				4.64106	8.8571
	4.64355	104.846																				4.64355	104.846																				4.64355	8.8597
	4.64604	104.847																				4.64604	104.847																				4.64604	8.8625
	4.64854	104.848																				4.64854	104.848																				4.64854	8.8641
	4.65103	104.849																				4.65103	104.849																				4.65103	8.8646
	4.65353	104.848																				4.65353	104.848																				4.65353	8.8652
	4.65602	104.848																				4.65602	104.848																				4.65602	8.8652
	4.65851	104.847																				4.65851	104.847																				4.65851	8.8651
	4.66101	104.847																				4.66101	104.847																				4.66101	8.8645
	4.6635	104.846																				4.6635	104.846																				4.6635	8.864
	4.66599	104.845																				4.66599	104.845																				4.66599	8.8625
	4.66849	104.845																				4.66849	104.845																				4.66849	8.8613
	4.67098	104.845																				4.67098	104.845																				4.67098	8.8602
	4.67348	104.844																				4.67348	104.844																				4.67348	8.8595
	4.67597	104.842																				4.67597	104.842																				4.67597	8.8577
	4.67846	104.84																				4.67846	104.84																				4.67846	8.8548
	4.68096	104.837																				4.68096	104.837																				4.68096	8.8519
	4.68345	104.835																				4.68345	104.835																				4.68345	8.8488
	4.68594	104.834																				4.68594	104.834																				4.68594	8.8466
	4.68844	104.834																				4.68844	104.834																				4.68844	8.8452
	4.69093	104.834																				4.69093	104.834																				4.69093	8.8438
	4.69343	104.834																				4.69343	104.834																				4.69343	8.842
	4.69592	104.833																				4.69592	104.833																				4.69592	8.8398
	4.69841	104.832																				4.69841	104.832																				4.69841	8.8377
	4.70091	104.832																				4.70091	104.832																				4.70091	8.8362
	4.7034	104.831																				4.7034	104.831																				4.7034	8.8361
	4.70589	104.831																				4.70589	104.831																				4.70589	8.8364
	4.70839	104.831																				4.70839	104.831																				4.70839	8.8377
	4.71088	104.831																				4.71088	104.831																				4.71088	8.8389
	4.71338	104.831																				4.71338	104.831																				4.71338	8.8402
	4.71587	104.832																				4.71587	104.832																				4.71587	8.8411
	4.71836	104.832																				4.71836	104.832																				4.71836	8.8427
	4.72086	104.833																				4.72086	104.833																				4.72086	8.8449
	4.72335	104.834																				4.72335	104.834																				4.72335	8.8468
	4.72584	104.834																				4.72584	104.834																				4.72584	8.8497
	4.72834	104.835																				4.72834	104.835																				4.72834	8.8528
	4.73083	104.837																				4.73083	104.837																				4.73083	8.8553
	4.73333	104.839																				4.73333	104.839																				4.73333	8.8571
	4.73582	104.841																				4.73582	104.841																				4.73582	8.8586
	4.73831	104.844																				4.73831	104.844																				4.73831	8.8589
	4.74081	104.846																				4.74081	104.846																				4.74081	8.8583
	4.7433	104.848																				4.7433	104.848																				4.7433	8.8577
	4.74579	104.849																				4.74579	104.849																				4.74579	8.8569
	4.74829	104.849																				4.74829	104.849																				4.74829	8.8561
	4.75078	104.849																				4.75078	104.849																				4.75078	8.856
	4.75328	104.85																				4.75328	104.85																				4.75328	8.8563
	4.75577	104.852																				4.75577	104.852																				4.75577	8.8557
	4.75826	104.854																				4.75826	104.854																				4.75826	8.8543
	4.76076	104.856																				4.76076	104.856																				4.76076	8.8533
	4.76325	104.857																				4.76325	104.857																				4.76325	8.8513
	4.76574	104.857																				4.76574	104.857																				4.76574	8.8492
	4.76824	104.857																				4.76824	104.857																				4.76824	8.8481
	4.77073	104.856																				4.77073	104.856																				4.77073	8.8475
	4.77323	104.854																				4.77323	104.854																				4.77323	8.8463
	4.77572	104.853																				4.77572	104.853																				4.77572	8.8457
	4.77821	104.851																				4.77821	104.851																				4.77821	8.8449
	4.78071	104.85																				4.78071	104.85																				4.78071	8.8438
	4.7832	104.848																				4.7832	104.848																				4.7832	8.8426
	4.78569	104.847																				4.78569	104.847																				4.78569	8.8414
	4.78819	104.845																				4.78819	104.845																				4.78819	8.8398
	4.79068	104.843																				4.79068	104.843																				4.79068	8.8383
	4.79318	104.841																				4.79318	104.841																				4.79318	8.8369
	4.79567	104.839																				4.79567	104.839																				4.79567	8.836
	4.79816	104.837																				4.79816	104.837																				4.79816	8.8359
	4.80066	104.836																				4.80066	104.836																				4.80066	8.8363
	4.80315	104.836																				4.80315	104.836																				4.80315	8.8369
	4.80564	104.836																				4.80564	104.836																				4.80564	8.8376
	4.80814	104.835																				4.80814	104.835																				4.80814	8.8383
	4.81063	104.835																				4.81063	104.835																				4.81063	8.8392
	4.81313	104.834																				4.81313	104.834																				4.81313	8.84
	4.81562	104.833																				4.81562	104.833																				4.81562	8.8408
	4.81811	104.834																				4.81811	104.834																				4.81811	8.8424
	4.82061	104.837																				4.82061	104.837																				4.82061	8.845
	4.8231	104.839																				4.8231	104.839																				4.8231	8.8477
	4.82559	104.841																				4.82559	104.841																				4.82559	8.852
	4.82809	104.844																				4.82809	104.844																				4.82809	8.8578
	4.83058	104.846																				4.83058	104.846																				4.83058	8.8635
	4.83308	104.847																				4.83308	104.847																				4.83308	8.8679
	4.83557	104.848																				4.83557	104.848																				4.83557	8.8708
	4.83806	104.85																				4.83806	104.85																				4.83806	8.8717
	4.84056	104.853																				4.84056	104.853																				4.84056	8.8714
	4.84305	104.856																				4.84305	104.856																				4.84305	8.8717
	4.84554	104.86																				4.84554	104.86																				4.84554	8.8728
	4.84804	104.864																				4.84804	104.864																				4.84804	8.8749
	4.85053	104.866																				4.85053	104.866																				4.85053	8.8785
	4.85303	104.867																				4.85303	104.867																				4.85303	8.882
	4.85552	104.867																				4.85552	104.867																				4.85552	8.884
	4.85801	104.865																				4.85801	104.865																				4.85801	8.8843
	4.86051	104.864																				4.86051	104.864																				4.86051	8.8836
	4.863	104.863																				4.863	104.863																				4.863	8.8807
	4.86549	104.862																				4.86549	104.862																				4.86549	8.8763
	4.86799	104.861																				4.86799	104.861																				4.86799	8.8719
	4.87048	104.861																				4.87048	104.861																				4.87048	8.8685
	4.87298	104.86																				4.87298	104.86																				4.87298	8.8651
	4.87547	104.86																				4.87547	104.86																				4.87547	8.8638
	4.87796	104.858																				4.87796	104.858																				4.87796	8.8633
	4.88046	104.856																				4.88046	104.856																				4.88046	8.8621
	4.88295	104.854																				4.88295	104.854																				4.88295	8.8604
	4.88544	104.853																				4.88544	104.853																				4.88544	8.8579
	4.88794	104.851																				4.88794	104.851																				4.88794	8.854
	4.89043	104.851																				4.89043	104.851																				4.89043	8.8505
	4.89293	104.85																				4.89293	104.85																				4.89293	8.8485
	4.89542	104.85																				4.89542	104.85																				4.89542	8.8469
	4.89791	104.851																				4.89791	104.851																				4.89791	8.8463
	4.90041	104.851																				4.90041	104.851																				4.90041	8.8463
	4.9029	104.853																				4.9029	104.853																				4.9029	8.846
	4.90539	104.854																				4.90539	104.854																				4.90539	8.8451
	4.90789	104.857																				4.90789	104.857																				4.90789	8.8443
	4.91038	104.859																				4.91038	104.859																				4.91038	8.8438
	4.91288	104.861																				4.91288	104.861																				4.91288	8.843
	4.91537	104.863																				4.91537	104.863																				4.91537	8.8419
	4.91786	104.865																				4.91786	104.865																				4.91786	8.8411
	4.92036	104.867																				4.92036	104.867																				4.92036	8.8404
	4.92285	104.87																				4.92285	104.87																				4.92285	8.8398
	4.92534	104.873																				4.92534	104.873																				4.92534	8.8402
	4.92784	104.876																				4.92784	104.876																				4.92784	8.8406
	4.93033	104.88																				4.93033	104.88																				4.93033	8.841
	4.93283	104.884																				4.93283	104.884																				4.93283	8.8417
	4.93532	104.888																				4.93532	104.888																				4.93532	8.8436
	4.93781	104.891																				4.93781	104.891																				4.93781	8.8456
	4.94031	104.893																				4.94031	104.893																				4.94031	8.8488
	4.9428	104.894																				4.9428	104.894																				4.9428	8.852
	4.94529	104.895																				4.94529	104.895																				4.94529	8.8551
	4.94779	104.895																				4.94779	104.895																				4.94779	8.857
	4.95028	104.894																				4.95028	104.894																				4.95028	8.8587
	4.95278	104.891																				4.95278	104.891																				4.95278	8.8606
	4.95527	104.889																				4.95527	104.889																				4.95527	8.8633
	4.95776	104.888																				4.95776	104.888																				4.95776	8.8663
	4.96026	104.888																				4.96026	104.888																				4.96026	8.869
	4.96275	104.887																				4.96275	104.887																				4.96275	8.8709
	4.96524	104.886																				4.96524	104.886																				4.96524	8.8714
	4.96774	104.884																				4.96774	104.884																				4.96774	8.8705
	4.97023	104.88																				4.97023	104.88																				4.97023	8.8689
	4.97273	104.877																				4.97273	104.877																				4.97273	8.8672
	4.97522	104.874																				4.97522	104.874																				4.97522	8.8668
	4.97771	104.871																				4.97771	104.871																				4.97771	8.8665
	4.98021	104.869																				4.98021	104.869																				4.98021	8.8667
	4.9827	104.866																				4.9827	104.866																				4.9827	8.8661
	4.98519	104.863																				4.98519	104.863																				4.98519	8.8658
	4.98769	104.861																				4.98769	104.861																				4.98769	8.8652
	4.99018	104.86																				4.99018	104.86																				4.99018	8.8644
	4.99268	104.859																				4.99268	104.859																				4.99268	8.8636
	4.99517	104.856																				4.99517	104.856																				4.99517	8.8625
	4.99766	104.853																				4.99766	104.853																				4.99766	8.8619
	5.00016	104.851																				5.00016	104.851																				5.00016	8.8612
	5.00265	104.85																				5.00265	104.85																				5.00265	8.8617
	5.00514	104.851																				5.00514	104.851																				5.00514	8.8628
	5.00764	104.854																				5.00764	104.854																				5.00764	8.8648
	5.01013	104.857																				5.01013	104.857																				5.01013	8.8665
	5.01263	104.859																				5.01263	104.859																				5.01263	8.8667
	5.01512	104.86																				5.01512	104.86																				5.01512	8.8658
	5.01761	104.861																				5.01761	104.861																				5.01761	8.8655
	5.02011	104.86																				5.02011	104.86																				5.02011	8.8663
	5.0226	104.861																				5.0226	104.861																				5.0226	8.8674
	5.02509	104.862																				5.02509	104.862																				5.02509	8.8691
	5.02759	104.863																				5.02759	104.863																				5.02759	8.8711
	5.03008	104.866																				5.03008	104.866																				5.03008	8.8717
	5.03258	104.868																				5.03258	104.868																				5.03258	8.8716
	5.03507	104.871																				5.03507	104.871																				5.03507	8.8711
	5.03756	104.873																				5.03756	104.873																				5.03756	8.871
	5.04006	104.873																				5.04006	104.873																				5.04006	8.8702
	5.04255	104.873																				5.04255	104.873																				5.04255	8.8697
	5.04504	104.871																				5.04504	104.871																				5.04504	8.8691
	5.04754	104.869																				5.04754	104.869																				5.04754	8.8677
	5.05003	104.868																				5.05003	104.868																				5.05003	8.8661
	5.05253	104.867																				5.05253	104.867																				5.05253	8.8646
	5.05502	104.868																				5.05502	104.868																				5.05502	8.8632
	5.05751	104.869																				5.05751	104.869																				5.05751	8.8611
[truncated: 5,202 more rows]
[truncated: 5 more columns]

## Sheet: Full Length NDP52 Fig4L SF6C
	directory	filename	grain no	grain_bound_len	grain_center_x	grain_center_y	grain_curvature1	grain_curvature2	grain_ellipse_angle	grain_ellipse_major	grain_ellipse_minor	grain_half_height_area	grain_laplace_volume	grain_max_bound_size	grain_maximum	grain_mean	grain_mean_radius	grain_median	grain_min_bound_size	grain_min_volume	grain_pixel_area	grain_proj_area	grain_zero_volume	image no
0	TRIS_NiCL2	20210810_NDP52_TRIS_NiCl2.0_00007	1	4.72508e-08	2.83506e-08	7.99771e-09	-1.03514e+08	-7.1619e+07	-0.310012	7.12027e-09	6.29994e-09	6.67572e-17	1.70015e-25	1.6165e-08	2.6881e-09	1.65823e-09	6.7782e-09	1.63624e-09	1.26403e-08	1.35747e-25	145	1.38283e-16	2.2647e-25	0
1	TRIS_NiCL2	20210810_NDP52_TRIS_NiCl2.0_00007	2	6.84e-08	3.76754e-07	9.84701e-09	-5.90196e+07	-5.04651e+06	0.349535	1.17071e-08	3.53619e-09	2.86102e-17	6.79489e-26	2.77935e-08	2.07189e-09	1.15745e-09	7.81672e-09	1.06575e-09	9.37931e-09	4.87453e-26	108	1.02997e-16	1.15777e-25	0
2	TRIS_NiCL2	20210810_NDP52_TRIS_NiCl2.0_00007	3	1.52368e-07	5.73327e-08	2.81349e-08	-1.58468e+07	-147681	0.0329398	1.81525e-08	7.68375e-09	9.05991e-17	2.12783e-25	4.37278e-08	2.24961e-09	1.17134e-09	1.2802e-08	1.07258e-09	1.92839e-08	1.68894e-25	345	3.29018e-16	3.79456e-25	0
3	TRIS_NiCL2	20210810_NDP52_TRIS_NiCl2.0_00007	4	5.24399e-08	1.39004e-07	2.4429e-08	-9.9723e+07	-5.04977e+07	0.86765	8.44731e-09	6.0129e-09	6.29425e-17	1.85857e-25	1.87592e-08	3.10166e-09	1.69542e-09	7.22442e-09	1.68346e-09	1.35387e-08	1.61378e-25	163	1.55449e-16	2.6068e-25	0
4	TRIS_NiCL2	20210810_NDP52_TRIS_NiCl2.0_00007	5	5.0585e-08	1.60759e-07	2.40131e-08	-1.00816e+08	-7.91547e+07	0.563131	7.8854e-09	6.96012e-09	6.19888e-17	2.33754e-25	1.74693e-08	3.54951e-09	1.84199e-09	7.45391e-09	1.87316e-09	1.36719e-08	2.01378e-25	179	1.70708e-16	3.11778e-25	0
5	TRIS_NiCL2	20210810_NDP52_TRIS_NiCl2.0_00007	6	7.77324e-08	4.50293e-07	3.14996e-08	-1.82499e+07	912971	0.300208	1.15093e-08	5.59041e-09	4.673e-17	7.16485e-26	2.6655e-08	1.45763e-09	9.3964e-10	8.25597e-09	9.14036e-10	1.47064e-08	4.86108e-26	180	1.71661e-16	1.58243e-25	0
6	TRIS_NiCL2	20210810_NDP52_TRIS_NiCl2.0_00007	7	5.2775e-08	2.78661e-07	3.19869e-08	-6.42138e+07	-3.53878e+07	-1.3477	7.716e-09	6.64096e-09	5.05447e-17	1.30452e-25	1.68014e-08	2.45149e-09	1.35152e-09	7.10458e-09	1.36062e-09	1.44015e-08	1.09988e-25	165	1.57356e-16	2.10643e-25	0
7	TRIS_NiCL2	20210810_NDP52_TRIS_NiCl2.0_00007	8	4.27725e-08	1.78334e-07	4.16593e-08	-1.12233e+08	-8.15081e+07	-0.329353	6.72622e-09	6.0175e-09	5.14984e-17	1.35173e-25	1.46484e-08	2.71639e-09	1.56217e-09	6.36813e-09	1.50888e-09	1.26403e-08	1.13045e-25	132	1.25885e-16	1.94488e-25	0
8	TRIS_NiCL2	20210810_NDP52_TRIS_NiCl2.0_00007	9	4.78228e-08	7.73049e-08	4.37889e-08	-1.01945e+08	-3.33618e+07	0.106288	7.71465e-09	4.35549e-09	3.91006e-17	8.53093e-26	1.73047e-08	2.22448e-09	1.35708e-09	6.02157e-09	1.2805e-09	8.78906e-09	6.69924e-26	103	9.82285e-17	1.30284e-25	0
9	TRIS_NiCL2	20210810_NDP52_TRIS_NiCl2.0_00007	10	5.1394e-08	3.73697e-07	5.28051e-08	-7.41427e+07	-4.24168e+07	0.508464	8.06194e-09	5.74855e-09	5.81741e-17	1.39879e-25	1.92608e-08	2.52303e-09	1.47179e-09	6.9554e-09	1.38123e-09	1.26953e-08	1.12478e-25	145	1.38283e-16	2.00845e-25	0
10	TRIS_NiCL2	20210810_NDP52_TRIS_NiCl2.0_00007	11	2.13429e-07	1.97961e-07	6.7699e-08	-5.32455e+06	520649	0.660889	2.02576e-08	1.2709e-08	1.38283e-16	5.33533e-25	4.63224e-08	2.88024e-09	1.32938e-09	1.37533e-08	1.2287e-09	1.95312e-08	4.50785e-25	698	6.65665e-16	8.75774e-25	0
11	TRIS_NiCL2	20210810_NDP52_TRIS_NiCl2.0_00007	12	5.53002e-08	1.50448e-07	6.29998e-08	-5.98905e+07	-3.64435e+07	0.252742	8.46674e-09	6.45393e-09	6.10352e-17	1.96803e-25	2.01087e-08	2.93181e-09	1.61917e-09	7.3452e-09	1.59001e-09	1.26953e-08	1.54473e-25	170	1.62125e-16	2.58575e-25	0
12	TRIS_NiCL2	20210810_NDP52_TRIS_NiCl2.0_00007	13	9.02602e-08	6.95338e-08	7.31206e-08	-1.77428e+07	-4.79113e+06	1.5272	1.09419e-08	8.3984e-09	9.34601e-17	2.23686e-25	2.54656e-08	2.45042e-09	1.36363e-09	8.88836e-09	1.34388e-09	2.10858e-08	1.79667e-25	269	2.56538e-16	3.45046e-25	0
13	TRIS_NiCL2	20210810_NDP52_TRIS_NiCl2.0_00007	14	4.69157e-08	4.17439e-07	7.57185e-08	-1.41556e+08	-1.16491e+08	-0.064646	7.10634e-09	6.05207e-09	5.53131e-17	1.9432e-25	1.54408e-08	3.62186e-09	1.93795e-09	6.54512e-09	1.9376e-09	1.26953e-08	1.70426e-25	140	1.33514e-16	2.55833e-25	0
14	TRIS_NiCL2	20210810_NDP52_TRIS_NiCl2.0_00007	15	8.7498e-08	3.69744e-07	8.56028e-08	-4.51223e+07	-1.13755e+07	0.106346	1.05913e-08	6.02596e-09	5.53131e-17	1.32109e-25	2.58559e-08	2.30471e-09	1.28141e-09	7.8506e-09	1.18113e-09	1.38967e-08	1.04002e-25	178	1.69754e-16	2.1304e-25	0
15	TRIS_NiCL2	20210810_NDP52_TRIS_NiCl2.0_00007	16	6.74929e-08	8.9586e-08	8.61832e-08	-5.38622e+07	-6.29855e+06	0.0217199	1.12264e-08	5.02101e-09	4.673e-17	1.21005e-25	2.55591e-08	2.34962e-09	1.26413e-09	8.17443e-09	1.11948e-09	1.14662e-08	9.2553e-26	161	1.53542e-16	1.90683e-25	0
16	TRIS_NiCL2	20210810_NDP52_TRIS_NiCl2.0_00007	17	5.66813e-08	4.75978e-07	8.85417e-08	-1.13682e+08	-3.60356e+07	0.226152	8.22483e-09	5.19517e-09	5.24521e-17	1.32303e-25	1.92361e-08	2.72401e-09	1.53795e-09	6.6752e-09	1.48767e-09	1.12997e-08	1.10248e-25	132	1.25885e-16	1.90652e-25	0
17	TRIS_NiCL2	20210810_NDP52_TRIS_NiCl2.0_00007	18	9.61195e-08	2.35347e-07	9.52592e-08	-5.43858e+07	-1.09729e+07	0.366935	1.16e-08	5.75604e-09	5.53131e-17	1.43537e-25	2.62948e-08	2.46574e-09	1.28776e-09	7.92912e-09	1.23741e-09	1.46484e-08	1.18464e-25	198	1.88828e-16	2.39072e-25	0
18	TRIS_NiCL2	20210810_NDP52_TRIS_NiCl2.0_00007	19	4.27725e-08	4.01939e-07	9.28861e-08	-1.70626e+08	-4.32674e+07	-0.121169	7.98302e-09	4.50367e-09	5.62668e-17	1.15204e-25	1.63702e-08	2.43208e-09	1.485e-09	6.12496e-09	1.56157e-09	9.47405e-09	9.07532e-26	117	1.1158e-16	1.63177e-25	0
19	TRIS_NiCL2	20210810_NDP52_TRIS_NiCl2.0_00007	20	5.69182e-08	9.80661e-08	1.01039e-07	-6.862e+07	-2.51392e+07	-0.480526	7.83038e-09	5.67781e-09	5.34058e-17	1.07155e-25	1.88606e-08	2.22748e-09	1.32807e-09	6.55275e-09	1.27436e-09	1.26953e-08	8.55043e-26	137	1.30653e-16	1.70867e-25	0
20	TRIS_NiCL2	20210810_NDP52_TRIS_NiCl2.0_00007	21	7.47333e-08	1.49243e-07	1.05322e-07	-5.38546e+07	-7.08342e+06	0.998309	1.25529e-08	6.98146e-09	8.67844e-17	2.93967e-25	2.5782e-08	3.00225e-09	1.58509e-09	9.40181e-09	1.56846e-09	1.64418e-08	2.44899e-25	277	2.64168e-16	4.14866e-25	0
21	TRIS_NiCL2	20210810_NDP52_TRIS_NiCl2.0_00007	22	2.61252e-07	3.59345e-07	1.1577e-07	-4.99607e+06	-86788.2	0.272464	2.63866e-08	1.60417e-08	2.8801e-16	1.36287e-24	5.76916e-08	4.14192e-09	1.82249e-09	1.80663e-08	1.60361e-09	2.65582e-08	1.21334e-24	1087	1.03664e-15	1.87673e-24	0
22	TRIS_NiCL2	20210810_NDP52_TRIS_NiCl2.0_00007	23	6.9209e-08	7.6004e-08	1.05804e-07	-6.11183e+07	-1.65094e+07	-0.293876	1.00107e-08	6.3011e-09	7.53403e-17	2.02006e-25	2.5353e-08	2.74126e-09	1.53309e-09	8.63565e-09	1.53294e-09	1.33253e-08	1.59646e-25	192	1.83105e-16	2.76606e-25	0
23	TRIS_NiCL2	20210810_NDP52_TRIS_NiCl2.0_00007	24	1.16362e-07	4.16711e-08	1.19391e-07	-1.60065e+07	-3.54839e+06	-0.941825	1.62766e-08	8.81161e-09	8.67844e-17	3.83959e-25	3.53995e-08	3.21257e-09	1.48492e-09	1.22311e-08	1.42462e-09	2.4521e-08	3.14425e-25	403	3.84331e-16	5.64435e-25	0
24	TRIS_NiCL2	20210810_NDP52_TRIS_NiCl2.0_00007	25	4.27725e-08	2.16731e-07	1.14639e-07	-1.21487e+08	-7.37168e+07	0.879726	6.90854e-09	5.29605e-09	4.48227e-17	1.23984e-25	1.52544e-08	2.76937e-09	1.56069e-09	6.10121e-09	1.56241e-09	1.16688e-08	9.97846e-26	118	1.12534e-16	1.73064e-25	0
25	TRIS_NiCL2	20210810_NDP52_TRIS_NiCl2.0_00007	26	8.33548e-08	4.84515e-07	1.1546e-07	-2.10633e+07	-454825	-0.411827	1.35697e-08	4.50875e-09	4.1008e-17	1.13377e-25	2.65294e-08	2.19297e-09	1.20456e-09	8.04558e-09	1.17745e-09	1.17971e-08	7.97231e-26	160	1.52588e-16	1.78117e-25	0
26	TRIS_NiCL2	20210810_NDP52_TRIS_NiCl2.0_00007	27	6.33497e-08	4.19614e-07	1.17864e-07	-4.45025e+07	-3.00467e+07	-0.0571431	7.32505e-09	6.04152e-09	2.76566e-17	8.16588e-26	1.83479e-08	2.35963e-09	1.18125e-09	6.37731e-09	1.05329e-09	1.31648e-08	6.27695e-26	130	1.23978e-16	1.43653e-25	0
27	TRIS_NiCL2	20210810_NDP52_TRIS_NiCl2.0_00007	28	5.47282e-08	8.82161e-08	1.31022e-07	-7.28566e+07	-5.18842e+07	-1.11765	7.33334e-09	6.18058e-09	2.95639e-17	1.1965e-25	1.72772e-08	2.96135e-09	1.36158e-09	6.75898e-09	1.21233e-09	1.35883e-08	9.66564e-26	144	1.37329e-16	1.84541e-25	0
28	TRIS_NiCL2	20210810_NDP52_TRIS_NiCl2.0_00007	29	9.26872e-08	1.53383e-07	1.38814e-07	-5.03746e+07	-1.6809e+07	1.04301	1.23752e-08	7.94203e-09	1.07765e-16	3.02819e-25	2.92969e-08	2.98173e-09	1.55349e-09	1.02488e-08	1.47482e-09	1.72335e-08	2.62387e-25	305	2.90871e-16	4.4819e-25	0
29	TRIS_NiCL2	20210810_NDP52_TRIS_NiCl2.0_00007	30	4.41535e-08	4.56789e-07	1.33816e-07	-1.9944e+08	-6.57918e+07	-0.010267	8.15899e-09	4.76875e-09	4.00543e-17	1.40958e-25	1.70549e-08	3.20167e-09	1.6668e-09	6.42635e-09	1.56042e-09	9.76562e-09	1.21948e-25	127	1.21117e-16	1.99415e-25	0
30	TRIS_NiCL2	20210810_NDP52_TRIS_NiCl2.0_00007	31	1.66276e-07	2.00234e-07	1.51543e-07	-1.2936e+07	182961	1.14782	2.45037e-08	8.73497e-09	1.2207e-16	5.21833e-25	5.1767e-08	3.08345e-09	1.39543e-09	1.48507e-08	1.29625e-09	2.54599e-08	4.36166e-25	615	5.8651e-16	8.11013e-25	0
31	TRIS_NiCL2	20210810_NDP52_TRIS_NiCl2.0_00007	32	8.26846e-08	1.27689e-07	1.40743e-07	-6.60557e+07	-2.38779e+07	0.947472	1.06521e-08	7.51152e-09	1.00136e-16	2.42803e-25	2.44141e-08	2.78553e-09	1.56315e-09	9.11858e-09	1.43625e-09	1.69574e-08	2.14841e-25	248	2.36511e-16	3.66237e-25	0
32	TRIS_NiCL2	20210810_NDP52_TRIS_NiCl2.0_00007	33	2.0672e-07	4.14029e-07	1.4884e-07	-9.88653e+06	-2.19591e+06	-0.935362	1.97335e-08	1.13443e-08	1.09673e-16	4.68166e-25	5.72935e-08	2.98941e-09	1.33591e-09	1.48622e-08	1.13943e-09	3.11548e-08	3.79392e-25	584	5.56946e-16	7.3504e-25	0
33	TRIS_NiCL2	20210810_NDP52_TRIS_NiCl2.0_00007	34	1.35223e-07	2.39342e-08	1.50221e-07	-1.04889e+07	-870498	0.666349	1.80064e-08	9.1383e-09	1.30653e-16	3.97979e-25	4.1547e-08	2.84899e-09	1.42312e-09	1.24745e-08	1.35264e-09	2.35639e-08	3.42362e-25	466	4.44412e-16	6.26493e-25	0
34	TRIS_NiCL2	20210810_NDP52_TRIS_NiCl2.0_00007	35	1.19794e-07	1.37989e-07	1.57863e-07	-9.54491e+06	830403	0.0522445	1.26909e-08	6.62419e-09	2.57492e-17	9.24134e-26	3.23595e-08	1.92401e-09	9.94386e-10	8.84401e-09	9.42149e-10	1.67195e-08	6.52378e-26	211	2.01225e-16	1.94779e-25	0
35	TRIS_NiCL2	20210810_NDP52_TRIS_NiCl2.0_00007	36	4.25355e-08	2.42636e-07	1.56471e-07	-1.28913e+08	-6.48273e+07	-0.269835	7.40705e-09	5.15598e-09	6.19888e-17	1.40868e-25	1.6165e-08	2.63818e-09	1.63487e-09	6.30807e-09	1.72892e-09	9.76562e-09	1.13516e-25	124	1.18256e-16	1.90762e-25	0
36	TRIS_NiCL2	20210810_NDP52_TRIS_NiCl2.0_00007	37	9.23114e-08	1.55283e-07	1.69253e-07	-5.9966e+07	-908085	0.293728	1.71483e-08	3.37887e-09	4.48227e-17	1.00637e-25	3.46095e-08	2.14503e-09	1.17199e-09	9.16936e-09	1.05959e-09	9.43761e-09	7.24213e-26	157	1.49727e-16	1.70579e-25	0
37	TRIS_NiCL2	20210810_NDP52_TRIS_NiCl2.0_00007	38	8.39269e-08	3.90431e-07	1.70325e-07	-2.52142e+06	5.83713e+06	-0.0237267	9.45457e-09	4.99099e-09	2.38419e-17	4.53602e-26	2.20323e-08	1.42336e-09	9.00763e-10	6.14773e-09	8.81624e-10	1.07422e-08	2.7622e-26	126	1.20163e-16	1.04778e-25	0
38	TRIS_NiCL2	20210810_NDP52_TRIS_NiCl2.0_00007	39	6.00155e-08	1.24245e-07	1.75579e-07	-1.07066e+08	-1.75261e+07	0.159012	1.026e-08	4.70816e-09	4.673e-17	1.26404e-25	2.44921e-08	2.42845e-09	1.33339e-09	7.6292e-09	1.32211e-09	1.02745e-08	9.45376e-26	150	1.43051e-16	1.87625e-25	0
39	TRIS_NiCL2	20210810_NDP52_TRIS_NiCl2.0_00007	40	9.39295e-08	4.60138e-07	1.83502e-07	-7.61073e+07	-3.88563e+06	-0.203452	1.78426e-08	5.79033e-09	7.24792e-17	3.28636e-25	3.46783e-08	3.56215e-09	1.61773e-09	1.04739e-08	1.49507e-09	1.45961e-08	2.72296e-25	298	2.84195e-16	4.54404e-25	0
40	TRIS_NiCL2	20210810_NDP52_TRIS_NiCl2.0_00007	41	5.85363e-08	4.11079e-07	1.85581e-07	-8.76437e+07	-3.7089e+07	-0.870778	9.27784e-09	6.62759e-09	8.39233e-17	2.04335e-25	2.09677e-08	2.75679e-09	1.6079e-09	7.90388e-09	1.59367e-09	1.48489e-08	1.76454e-25	198	1.88828e-16	3.01018e-25	0
41	TRIS_NiCL2	20210810_NDP52_TRIS_NiCl2.0_00007	42	5.41561e-08	1.72258e-07	1.87359e-07	-7.91853e+07	-1.52283e+07	-0.881459	7.93412e-09	5.11753e-09	2.19345e-17	1.11668e-25	1.80069e-08	3.37356e-09	1.45493e-09	6.05056e-09	1.32025e-09	1.20486e-08	8.98338e-26	121	1.15395e-16	1.6419e-25	0
42	TRIS_NiCL2	20210810_NDP52_TRIS_NiCl2.0_00007	43	2.66874e-07	2.94935e-07	2.01548e-07	-1.21112e+07	532844	-0.623345	3.39602e-08	8.89347e-09	1.37329e-16	7.26006e-25	8.10606e-08	3.53936e-09	1.45199e-09	2.11467e-08	1.23874e-09	2.62651e-08	5.94301e-25	785	7.48634e-16	1.07393e-24	0
43	TRIS_NiCL2	20210810_NDP52_TRIS_NiCl2.0_00007	44	1.23839e-07	1.31723e-07	1.88836e-07	-2.18143e+07	1.28315e+06	0.220854	2.06278e-08	3.8261e-09	4.29153e-17	8.55492e-26	4.09924e-08	1.86289e-09	1.00626e-09	1.08302e-08	9.0103e-10	1.08847e-08	5.98779e-26	190	1.81198e-16	1.76928e-25	0
44	TRIS_NiCL2	20210810_NDP52_TRIS_NiCl2.0_00007	45	5.41561e-08	2.29382e-07	1.95559e-07	-1.32401e+08	-3.92707e+07	0.342728	9.68867e-09	5.6327e-09	8.58307e-17	2.11335e-25	2.10358e-08	2.78222e-09	1.68721e-09	7.6243e-09	1.7328e-09	1.22573e-08	1.71559e-25	178	1.69754e-16	2.83252e-25	0
45	TRIS_NiCL2	20210810_NDP52_TRIS_NiCl2.0_00007	46	7.35892e-08	7.34316e-08	2.01831e-07	-4.53006e+07	-7.21032e+06	0.698359	1.10224e-08	5.70263e-09	6.77109e-17	1.34993e-25	2.71337e-08	2.13162e-09	1.27459e-09	8.82705e-09	1.1861e-09	1.42671e-08	1.07337e-25	183	1.74522e-16	2.19329e-25	0
46	TRIS_NiCL2	20210810_NDP52_TRIS_NiCl2.0_00007	47	5.49651e-08	1.02472e-07	2.0065e-07	-9.88053e+06	1.4652e+06	-0.166456	6.97451e-09	5.47159e-09	2.57492e-17	5.63897e-26	1.63702e-08	1.81007e-09	1.03741e-09	6.17213e-09	9.61687e-10	1.13988e-08	4.11353e-26	116	1.10626e-16	1.11933e-25	0
47	TRIS_NiCL2	20210810_NDP52_TRIS_NiCl2.0_00007	48	7.08271e-08	3.2753e-07	2.04425e-07	-5.88958e+07	-3.22946e+07	-0.446877	1.12667e-08	8.27477e-09	1.2207e-16	3.42914e-25	2.44726e-08	3.00197e-09	1.6867e-09	9.7351e-09	1.62024e-09	1.81302e-08	2.98452e-25	303	2.88963e-16	4.84322e-25	0
48	TRIS_NiCL2	20210810_NDP52_TRIS_NiCl2.0_00007	49	1.89951e-07	3.69507e-08	2.11579e-07	-5.41484e+06	997684	0.368556	1.78639e-08	1.09589e-08	5.14984e-17	3.44866e-25	4.33444e-08	3.37057e-09	1.25222e-09	1.34235e-08	1.04876e-09	2.7669e-08	2.74715e-25	483	4.60625e-16	5.68935e-25	0
49	TRIS_NiCL2	20210810_NDP52_TRIS_NiCl2.0_00007	50	9.84078e-08	2.80537e-07	2.18089e-07	-6.26465e+07	-8.53894e+06	0.487604	1.43359e-08	5.2806e-09	4.95911e-17	1.82262e-25	3.12042e-08	3.17292e-09	1.40623e-09	9.13757e-09	1.12727e-09	1.36007e-08	1.49014e-25	209	1.99318e-16	2.76392e-25	0
50	TRIS_NiCL2	20210810_NDP52_TRIS_NiCl2.0_00007	51	7.1301e-08	3.47019e-07	2.20854e-07	-3.83336e+07	-2.11606e+07	0.0990577	9.15328e-09	8.32459e-09	8.96454e-17	1.92478e-25	2.10358e-08	2.40286e-09	1.35624e-09	8.71879e-09	1.29652e-09	1.75781e-08	1.62049e-25	243	2.31743e-16	3.11281e-25	0
51	TRIS_NiCL2	20210810_NDP52_TRIS_NiCl2.0_00007	52	6.9446e-08	7.28991e-08	2.33176e-07	-6.20493e+07	-1.08071e+07	0.11915	1.18238e-08	5.33582e-09	7.43866e-17	1.53368e-25	2.56336e-08	2.24599e-09	1.3339e-09	8.42466e-09	1.27811e-09	1.14118e-08	1.2541e-25	195	1.85966e-16	2.44645e-25	0
52	TRIS_NiCL2	20210810_NDP52_TRIS_NiCl2.0_00007	53	4.47967e-07	3.84096e-07	2.55113e-07	-1.94991e+06	27522.9	-0.211221	4.58678e-08	1.55867e-08	3.21388e-16	1.39259e-24	1.03322e-07	3.03073e-09	1.37084e-09	2.72312e-08	1.28564e-09	3.02734e-08	1.14875e-24	1674	1.59645e-15	2.16819e-24	0
53	TRIS_NiCL2	20210810_NDP52_TRIS_NiCl2.0_00007	54	7.53054e-08	4.48169e-07	2.43174e-07	-5.38961e+07	-2.58531e+06	0.183628	1.3474e-08	3.80745e-09	3.33786e-17	7.38764e-26	3.03207e-08	1.83558e-09	1.04626e-09	8.50619e-09	9.82729e-10	9.56909e-09	5.14394e-26	141	1.34468e-16	1.37324e-25	0
54	TRIS_NiCL2	20210810_NDP52_TRIS_NiCl2.0_00007	55	1.54991e-07	2.82656e-07	2.46966e-07	-3.4223e+07	523025	0.146936	2.40457e-08	6.48036e-09	8.29697e-17	3.33751e-25	5.3631e-08	3.15649e-09	1.39938e-09	1.42803e-08	1.15182e-09	1.81944e-08	2.71365e-25	384	3.66211e-16	5.05331e-25	0
55	TRIS_NiCL2	20210810_NDP52_TRIS_NiCl2.0_00007	56	7.27802e-08	9.54838e-08	2.51868e-07	-4.0039e+07	-6.6428e+06	0.0144122	9.29186e-09	5.29682e-09	4.00543e-17	8.47587e-26	2.26512e-08	1.86512e-09	1.11618e-09	6.99952e-09	1.03988e-09	1.17187e-08	5.77072e-26	138	1.31607e-16	1.43043e-25	0
56	TRIS_NiCL2	20210810_NDP52_TRIS_NiCl2.0_00007	57	6.621e-08	2.01232e-07	2.5639e-07	-1.34221e+08	-1.14468e+07	-0.240369	1.16007e-08	4.13723e-09	3.52859e-17	1.19261e-25	2.5353e-08	2.808e-09	1.36793e-09	7.85823e-09	1.18815e-09	9.49021e-09	9.19539e-26	139	1.32561e-16	1.77745e-25	0
57	TRIS_NiCL2	20210810_NDP52_TRIS_NiCl2.0_00007	58	4.91057e-08	1.9322e-07	2.72322e-07	-6.3982e+07	-4.81229e+07	-0.976038	7.15334e-09	6.15482e-09	4.48227e-17	1.08926e-25	1.62532e-08	2.53358e-09	1.36066e-09	6.60079e-09	1.20779e-09	1.3457e-08	9.22955e-26	137	1.30653e-16	1.75723e-25	0
58	TRIS_NiCL2	20210810_NDP52_TRIS_NiCl2.0_00007	59	5.2775e-08	1.53846e-07	2.78506e-07	-7.29568e+07	-5.82955e+07	-0.28165	8.08945e-09	6.99643e-09	8.2016e-17	1.88823e-25	1.73872e-08	2.66433e-09	1.59479e-09	7.51873e-09	1.59558e-09	1.36719e-08	1.6533e-25	184	1.75476e-16	2.77435e-25	0
59	TRIS_NiCL2	20210810_NDP52_TRIS_NiCl2.0_00007	60	2.22247e-07	4.7669e-08	2.88045e-07	-9.90044e+06	-549967	-0.147546	2.7188e-08	1.03302e-08	1.90735e-16	6.05541e-25	6.0712e-08	2.7604e-09	1.38112e-09	1.71974e-08	1.32504e-09	2.43877e-08	5.1247e-25	738	7.03812e-16	9.62096e-25	0
60	TRIS_NiCL2	20210810_NDP52_TRIS_NiCl2.0_00007	61	4.96778e-08	4.58457e-07	2.81762e-07	-3.86003e+07	-2.35153e+07	0.94357	6.80929e-09	5.80896e-09	3.14713e-17	7.62729e-26	1.57466e-08	2.07755e-09	1.15506e-09	6.2383e-09	1.15731e-09	1.26953e-08	5.76002e-26	124	1.18256e-16	1.34392e-25	0
61	TRIS_NiCL2	20210810_NDP52_TRIS_NiCl2.0_00007	62	5.63462e-08	3.08485e-07	2.89607e-07	-6.62201e+07	-3.14065e+07	-0.839872	8.80291e-09	5.62459e-09	5.34058e-17	1.22655e-25	2.08994e-08	2.39154e-09	1.34264e-09	7.23603e-09	1.2516e-09	1.37158e-08	1.02782e-25	157	1.49727e-16	1.98644e-25	0
62	TRIS_NiCL2	20210810_NDP52_TRIS_NiCl2.0_00007	63	1.31987e-07	1.77535e-07	2.93372e-07	-1.00997e+07	482295	0.0790823	1.36732e-08	6.52619e-09	6.00815e-17	1.3046e-25	3.24624e-08	2.04516e-09	1.10109e-09	8.93406e-09	9.93472e-10	1.46484e-08	9.43456e-26	230	2.19345e-16	2.3539e-25	0
63	TRIS_NiCL2	20210810_NDP52_TRIS_NiCl2.0_00007	64	1.02788e-07	3.51739e-07	2.99475e-07	-1.72949e+07	-831775	0.325593	1.3376e-08	5.91452e-09	3.43323e-17	1.28209e-25	3.38995e-08	2.42242e-09	1.15339e-09	9.02573e-09	1.07253e-09	1.4451e-08	9.70502e-26	210	2.00272e-16	2.26022e-25	0
64	TRIS_NiCL2	20210810_NDP52_TRIS_NiCl2.0_00007	65	6.08245e-08	4.66606e-07	3.03389e-07	-5.48357e+07	-1.44888e+07	-0.339614	9.70082e-09	5.44267e-09	5.62668e-17	1.41878e-25	2.19455e-08	2.57654e-09	1.431e-09	7.31251e-09	1.33829e-09	1.26953e-08	1.20266e-25	164	1.56403e-16	2.204e-25	0
65	TRIS_NiCL2	20210810_NDP52_TRIS_NiCl2.0_00007	66	6.08245e-08	2.56632e-08	3.07674e-07	-6.07213e+07	-4.25079e+07	0.87955	8.58502e-09	6.30881e-09	5.91278e-17	1.43735e-25	1.92608e-08	2.59149e-09	1.39815e-09	7.15521e-09	1.27681e-09	1.42996e-08	1.20174e-25	172	1.64032e-16	2.26756e-25	0
66	TRIS_NiCL2	20210810_NDP52_TRIS_NiCl2.0_00007	67	9.63565e-08	3.13677e-07	3.11124e-07	-3.05522e+07	-2.27776e+07	-1.50811	1.09497e-08	8.11322e-09	6.19888e-17	2.68072e-25	2.49549e-08	3.21037e-09	1.52679e-09	9.26214e-09	1.41603e-09	1.8549e-08	2.27303e-25	275	2.6226e-16	3.95615e-25	0
67	TRIS_NiCL2	20210810_NDP52_TRIS_NiCl2.0_00007	68	9.24502e-08	1.66047e-07	3.15683e-07	-3.74531e+07	-9.31602e+06	1.31629	1.3295e-08	7.76692e-09	8.96454e-17	3.22535e-25	2.87216e-08	3.30082e-09	1.63188e-09	9.72356e-09	1.48945e-09	1.89397e-08	2.77525e-25	299	2.85149e-16	4.6063e-25	0
68	TRIS_NiCL2	20210810_NDP52_TRIS_NiCl2.0_00007	69	5.04868e-08	2.82204e-07	3.16591e-07	-1.04784e+08	-1.01829e+08	0.934732	7.02085e-09	6.69946e-09	4.76837e-17	1.86922e-25	1.62532e-08	3.66079e-09	1.79951e-09	6.95173e-09	1.58622e-09	1.36719e-08	1.64283e-25	151	1.44005e-16	2.56313e-25	0
69	TRIS_NiCL2	20210810_NDP52_TRIS_NiCl2.0_00007	70	6.47307e-08	4.13214e-07	3.1752e-07	-1.85713e+07	-3.15965e+06	-0.697591	7.38996e-09	5.66425e-09	4.00543e-17	5.79525e-26	1.81651e-08	1.57927e-09	1.03811e-09	6.0665e-09	1.02074e-09	1.26953e-08	3.97534e-26	114	1.08719e-16	1.09513e-25	0
70	TRIS_NiCL2	20210810_NDP52_TRIS_NiCl2.0_00007	71	8.02576e-08	1.14127e-07	3.21316e-07	-5.27461e+07	-1.59764e+07	0.669636	1.16547e-08	6.39183e-09	9.15527e-17	2.16595e-25	2.5782e-08	2.51094e-09	1.45446e-09	9.05388e-09	1.44648e-09	1.45744e-08	1.76532e-25	235	2.24113e-16	3.21531e-25	0
71	TRIS_NiCL2	20210810_NDP52_TRIS_NiCl2.0_00007	72	1.46468e-07	3.87358e-07	3.30103e-07	-8.08081e+06	-3.92701e+06	-0.444689	1.39775e-08	8.35087e-09	9.63211e-17	2.29209e-25	3.59078e-08	2.41614e-09	1.30195e-09	1.07544e-08	1.21959e-09	2.05078e-08	1.80018e-25	297	2.83241e-16	3.60859e-25	0
72	TRIS_NiCL2	20210810_NDP52_TRIS_NiCl2.0_00007	73	6.9209e-08	7.30907e-08	3.32744e-07	-4.22342e+07	-1.53558e+07	0.583509	9.3772e-09	6.12445e-09	5.53131e-17	1.22073e-25	2.32946e-08	2.25252e-09	1.24907e-09	7.55111e-09	1.11942e-09	1.26953e-08	9.72872e-26	174	1.65939e-16	2.04249e-25	0
73	TRIS_NiCL2	20210810_NDP52_TRIS_NiCl2.0_00007	74	5.1394e-08	3.03382e-07	3.36419e-07	-1.7327e+08	-4.55892e+07	0.0427233	9.35026e-09	5.07456e-09	5.81741e-17	1.64113e-25	1.91864e-08	3.07042e-09	1.64746e-09	7.02158e-09	1.53972e-09	1.07422e-08	1.44311e-25	153	1.45912e-16	2.37942e-25	0
74	TRIS_NiCL2	20210810_NDP52_TRIS_NiCl2.0_00007	75	1.10837e-07	3.54252e-07	3.38631e-07	-6.1236e+07	-2.38801e+06	-0.164962	1.78907e-08	5.61506e-09	5.91278e-17	2.51155e-25	4.04655e-08	3.57215e-09	1.53819e-09	1.10305e-08	1.30479e-09	1.50463e-08	2.05983e-25	248	2.36511e-16	3.58249e-25	0
75	TRIS_NiCL2	20210810_NDP52_TRIS_NiCl2.0_00007	76	7.61144e-08	1.83207e-07	3.5474e-07	-2.75105e+07	-2.39923e+07	-1.16959	8.21772e-09	7.38143e-09	6.48499e-17	1.19716e-25	1.94579e-08	2.12945e-09	1.24265e-09	7.57148e-09	1.20676e-09	1.63522e-08	1.02064e-25	183	1.74522e-16	2.13732e-25	0
76	TRIS_NiCL2	20210810_NDP52_TRIS_NiCl2.0_00007	77	4.51995e-08	2.11347e-07	3.57435e-07	-1.12065e+08	-3.57964e+07	0.451273	7.61502e-09	4.58783e-09	3.71933e-17	7.65867e-26	1.66875e-08	2.15654e-09	1.23867e-09	5.95956e-09	1.15519e-09	1.0041e-08	6.1233e-26	111	1.05858e-16	1.29146e-25	0
77	TRIS_NiCL2	20210810_NDP52_TRIS_NiCl2.0_00007	78	5.71552e-08	1.25113e-07	3.61655e-07	-8.44595e+07	-3.934e+07	0.841238	9.28807e-09	5.75945e-09	6.96182e-17	1.65306e-25	2.14177e-08	2.677e-09	1.53846e-09	7.43655e-09	1.46891e-09	1.28906e-08	1.41518e-25	169	1.61171e-16	2.45284e-25	0
78	TRIS_NiCL2	20210810_NDP52_TRIS_NiCl2.0_00007	79	7.61144e-08	3.71406e-07	3.63823e-07	-4.83366e+07	-8.17889e+06	-0.0327079	1.15529e-08	6.83654e-09	7.72476e-17	2.37248e-25	2.75002e-08	2.90904e-09	1.52462e-09	9.1124e-09	1.46193e-09	1.36719e-08	1.95562e-25	238	2.26974e-16	3.42061e-25	0
79	TRIS_NiCL2	20210810_NDP52_TRIS_NiCl2.0_00007	80	6.27776e-08	4.39265e-07	3.67894e-07	-1.20917e+08	-1.14127e+07	-0.302506	1.15191e-08	4.21864e-09	3.52859e-17	1.33736e-25	2.5353e-08	3.15766e-09	1.45189e-09	7.76024e-09	1.15171e-09	1.01374e-08	1.07004e-25	143	1.36375e-16	1.94635e-25	0
80	TRIS_NiCL2	20210810_NDP52_TRIS_NiCl2.0_00007	81	2.60304e-07	3.07847e-07	3.81175e-07	-6.10819e+06	-327710	0.55665	2.35361e-08	9.86142e-09	1.25885e-16	3.19803e-25	5.7972e-08	2.04757e-09	1.1045e-09	1.5218e-08	1.05024e-09	2.65633e-08	2.40076e-25	567	5.40733e-16	5.85687e-25	0
81	TRIS_NiCL2	20210810_NDP52_TRIS_NiCl2.0_00007	82	5.3584e-08	6.13753e-08	3.78067e-07	-9.01941e+07	-5.84425e+07	0.329401	7.93111e-09	6.99036e-09	7.15256e-17	1.93332e-25	1.74693e-08	2.96574e-09	1.67315e-09	7.41366e-09	1.56291e-09	1.54384e-08	1.72579e-25	178	1.69754e-16	2.81672e-25	0
82	TRIS_NiCL2	20210810_NDP52_TRIS_NiCl2.0_00007	83	8.22107e-08	2.65792e-07	3.82098e-07	-4.51173e+07	-1.3471e+07	-0.364957	1.19463e-08	6.49754e-09	7.24792e-17	3.01249e-25	2.95561e-08	3.69729e-09	1.80093e-09	9.37589e-09	1.68946e-09	1.50913e-08	2.56784e-25	237	2.26021e-16	4.01609e-25	0
83	TRIS_NiCL2	20210810_NDP52_TRIS_NiCl2.0_00007	84	7.69234e-08	3.40084e-07	3.88003e-07	-4.01972e+07	-3.2952e+07	0.668085	1.04127e-08	1.01397e-08	1.21117e-16	3.89526e-25	2.38409e-08	3.51455e-09	1.75709e-09	1.0247e-08	1.64381e-09	2.05078e-08	3.54548e-25	335	3.19481e-16	5.58558e-25	0
84	TRIS_NiCL2	20210810_NDP52_TRIS_NiCl2.0_00007	85	6.7828e-08	1.93871e-07	3.8691e-07	-6.61512e+07	-2.78012e+06	-0.16085	1.35822e-08	3.09574e-09	3.62396e-17	6.42589e-26	2.87382e-08	1.65108e-09	1.01565e-09	8.1672e-09	9.90945e-10	7.38805e-09	4.14467e-26	125	1.19209e-16	1.1768e-25	0
85	TRIS_NiCL2	20210810_NDP52_TRIS_NiCl2.0_00007	86	1.48559e-07	4.10128e-07	4.00017e-07	-1.56314e+07	-1.36122e+06	-0.438083	2.37068e-08	6.75139e-09	4.3869e-17	3.03151e-25	5.60397e-08	3.24781e-09	1.37524e-09	1.51101e-08	1.29143e-09	1.89027e-08	2.47025e-25	367	3.49998e-16	4.72866e-25	0
86	TRIS_NiCL2	20210810_NDP52_TRIS_NiCl2.0_00007	87	8.89772e-08	1.34468e-07	3.92512e-07	-1.7799e+08	-1.08491e+06	-0.115644	1.89382e-08	2.30252e-09	3.14713e-17	7.30916e-26	3.92573e-08	2.03146e-09	1.11286e-09	1.03976e-08	9.56306e-10	6.83594e-09	4.77452e-26	118	1.12534e-16	1.20349e-25	0
87	TRIS_NiCL2	20210810_NDP52_TRIS_NiCl2.0_00007	88	8.92142e-08	7.31534e-08	3.966e-07	-4.15161e+07	-4.05107e+06	-0.13737	1.07326e-08	3.84308e-09	2.19345e-17	4.42318e-26	2.65294e-08	1.71632e-09	9.84325e-10	6.48697e-09	9.46011e-10	9.42715e-09	3.21033e-26	110	1.04904e-16	9.94309e-26	0
88	TRIS_NiCL2	20210810_NDP52_TRIS_NiCl2.0_00007	89	8.30197e-08	4.64795e-07	4.03377e-07	-2.85836e+07	-1.21801e+07	-1.12929	1.13468e-08	9.73709e-09	1.31607e-16	3.93555e-25	2.56336e-08	3.11459e-09	1.70031e-09	1.01868e-08	1.72723e-09	2.14373e-08	3.40121e-25	342	3.26157e-16	5.50484e-25	0
89	TRIS_NiCL2	20210810_NDP52_TRIS_NiCl2.0_00007	90	1.136e-07	2.52715e-07	4.11546e-07	-1.82287e+07	-1.09652e+07	1.19658	1.35466e-08	1.01694e-08	1.15395e-16	4.47363e-25	3.16894e-08	3.46027e-09	1.63327e-09	1.12993e-08	1.44987e-09	2.42254e-08	3.85575e-25	414	3.94821e-16	6.39024e-25	0
90	TRIS_NiCL2	20210810_NDP52_TRIS_NiCl2.0_00007	91	1.55563e-07	6.70931e-08	4.15109e-07	-1.30348e+07	-9.16146e+06	-1.56273	1.43302e-08	1.06435e-08	8.96454e-17	3.67054e-25	3.53861e-08	3.29351e-09	1.42804e-09	1.21512e-08	1.22771e-09	2.82561e-08	3.11013e-25	423	4.03404e-16	5.68711e-25	0
91	TRIS_NiCL2	20210810_NDP52_TRIS_NiCl2.0_00007	92	5.95416e-08	1.70458e-07	4.08825e-07	-483801	5.75685e+06	0.0427908	1.25605e-08	2.75322e-09	2.95639e-17	5.47801e-26	2.65294e-08	1.61809e-09	1.01855e-09	7.73385e-09	9.70444e-10	5.85937e-09	3.33865e-26	102	9.72748e-17	9.56437e-26	0
92	TRIS_NiCL2	20210810_NDP52_TRIS_NiCl2.0_00007	93	7.33522e-08	3.02634e-07	4.17966e-07	-3.75338e+07	-1.4878e+07	0.560002	1.08135e-08	6.25812e-09	6.00815e-17	1.98527e-25	2.52021e-08	2.94262e-09	1.53468e-09	8.1729e-09	1.38965e-09	1.57046e-08	1.56361e-25	189	1.80244e-16	2.71575e-25	0
93	TRIS_NiCL2	20210810_NDP52_TRIS_NiCl2.0_00007	94	6.16335e-08	1.56738e-07	4.17463e-07	-1.95577e+07	2.55702e+06	-0.997461	6.8649e-09	5.7604e-09	2.95639e-17	5.98902e-26	1.68014e-08	1.95258e-09	1.08292e-09	5.86308e-09	9.9184e-10	1.35879e-08	4.37064e-26	111	1.05858e-16	1.1166e-25	0
94	TRIS_NiCL2	20210810_NDP52_TRIS_NiCl2.0_00007	95	1.52801e-07	1.87827e-07	4.25579e-07	-6.09861e+06	-1.94129e+06	0.120254	1.28593e-08	1.03857e-08	2.86102e-17	2.20329e-25	3.71222e-08	3.03058e-09	1.20548e-09	1.10953e-08	1.09901e-09	2.43965e-08	1.6127e-25	314	2.99454e-16	3.52934e-25	0
95	TRIS_NiCL2	20210810_NDP52_TRIS_NiCl2.0_00007	96	1.03262e-07	4.31117e-07	4.25524e-07	-3.21175e+07	-1.74449e+07	-1.02499	1.27472e-08	8.55339e-09	7.82013e-17	3.17195e-25	2.83203e-08	3.1267e-09	1.4964e-09	9.98332e-09	1.33804e-09	2.07674e-08	2.62206e-25	329	3.13759e-16	4.64534e-25	0
96	TRIS_NiCL2	20210810_NDP52_TRIS_NiCl2.0_00007	97	1.12791e-07	2.26591e-07	4.27544e-07	-4.12932e+07	-6.58292e+06	-0.512276	1.71358e-08	7.19552e-09	1.42097e-16	3.69775e-25	3.97522e-08	2.83117e-09	1.51594e-09	1.20536e-08	1.4913e-09	1.76722e-08	3.07728e-25	380	3.62396e-16	5.43111e-25	0
97	TRIS_NiCL2	20210810_NDP52_TRIS_NiCl2.0_00007	98	1.07977e-07	2.16335e-08	4.32867e-07	-1.85102e+07	-7.1328e+06	1.21388	1.21097e-08	8.09292e-09	8.2016e-17	2.17704e-25	2.83203e-08	2.58667e-09	1.36054e-09	9.76021e-09	1.25146e-09	1.9152e-08	1.74432e-25	262	2.49863e-16	3.34751e-25	0
98	TRIS_NiCL2	20210810_NDP52_TRIS_NiCl2.0_00007	99	3.11126e-07	3.73287e-07	4.41529e-07	-6.77822e+06	861023	-0.526908	3.0993e-08	1.22925e-08	1.07765e-16	9.84871e-25	7.01631e-08	5.11373e-09	1.61162e-09	1.88981e-08	1.19556e-09	3.30019e-08	8.56132e-25	938	8.94547e-16	1.42773e-24	0
99	TRIS_NiCL2	20210810_NDP52_TRIS_NiCl2.0_00007	100	6.43956e-08	3.0638e-07	4.40898e-07	-7.46027e+07	-4.2796e+07	0.238009	7.70873e-09	6.18986e-09	4.86374e-17	1.32027e-25	2.22691e-08	2.79576e-09	1.46215e-09	7.1494e-09	1.29412e-09	1.33299e-08	1.11664e-25	146	1.39236e-16	2.00925e-25	0
100	TRIS_NiCL2	20210810_NDP52_TRIS_NiCl2.0_00007	101	8.41638e-08	2.67076e-07	4.43905e-07	-3.49682e+07	-1.44423e+07	0.238166	1.21352e-08	8.94753e-09	1.34468e-16	3.63727e-25	2.81853e-08	2.97848e-09	1.61623e-09	1.05637e-08	1.61834e-09	1.87795e-08	3.14735e-25	343	3.2711e-16	5.24465e-25	0
101	TRIS_NiCL2	20210810_NDP52_TRIS_NiCl2.0_00007	102	5.5439e-08	2.19689e-07	4.44709e-07	-9.16336e+07	-8.51422e+07	1.35132	7.94431e-09	7.52994e-09	6.96182e-17	2.34493e-25	1.80069e-08	3.52327e-09	1.78257e-09	7.74038e-09	1.63698e-09	1.5625e-08	2.10021e-25	195	1.85966e-16	3.29182e-25	0
102	TRIS_NiCL2	20210810_NDP52_TRIS_NiCl2.0_00007	103	1.18413e-07	1.8189e-07	4.52906e-07	-1.7866e+07	-1.35521e+06	0.0962146	2.06678e-08	4.75971e-09	6.58035e-17	1.59094e-25	4.99576e-08	2.32532e-09	1.21933e-09	1.30994e-08	1.16174e-09	1.2392e-08	1.17278e-25	225	2.14577e-16	2.54357e-25	0
103	TRIS_NiCL2	20210810_NDP52_TRIS_NiCl2.0_00007	104	4.16283e-08	3.08709e-07	4.54485e-07	-1.75185e+08	-6.07373e+07	0.349638	7.07496e-09	4.47628e-09	5.14984e-17	1.11404e-25	1.57769e-08	2.45936e-09	1.55087e-09	5.75587e-09	1.60759e-09	9.76562e-09	8.48673e-26	102	9.72748e-17	1.48024e-25	0
104	TRIS_NiCL2	20210810_NDP52_TRIS_NiCl2.0_00007	105	7.00181e-08	3.57408e-07	4.55362e-07	-1.25134e+06	4.03604e+06	-0.0205197	1.06299e-08	3.81252e-09	3.05176e-17	4.54564e-26	2.44921e-08	1.46419e-09	9.63116e-10	6.57449e-09	9.54707e-10	9.57674e-09	2.90591e-26	105	1.00136e-16	9.3157e-26	0
105	TRIS_NiCL2	20210810_NDP52_TRIS_NiCl2.0_00007	106	5.52021e-08	2.45847e-07	4.57882e-07	-4.11624e+07	-3.05971e+07	-0.523099	6.56913e-09	5.5903e-09	2.86102e-17	6.57513e-26	1.51603e-08	2.22811e-09	1.20391e-09	5.78397e-09	1.08033e-09	1.26831e-08	5.37198e-26	105	1.00136e-16	1.18005e-25	0
106	TRIS_NiCL2	20210810_NDP52_TRIS_NiCl2.0_00007	107	1.04169e-07	2.16317e-07	4.60812e-07	-5.97622e+07	-3.84908e+06	0.256187	1.62161e-08	5.56182e-09	7.34329e-17	2.38763e-25	3.4637e-08	2.9998e-09	1.51997e-09	1.01415e-08	1.39029e-09	1.48252e-08	1.99453e-25	245	2.3365e-16	3.49532e-25	0
107	TRIS_NiCL2	20210810_NDP52_TRIS_NiCl2.0_00007	108	1.31316e-07	4.34709e-07	4.63731e-07	-2.17463e+07	-2.61486e+06	-0.0133199	1.78727e-08	7.29367e-09	1.1158e-16	3.25187e-25	4.21735e-08	2.53848e-09	1.34364e-09	1.16502e-08	1.24382e-09	1.75781e-08	2.53496e-25	388	3.70026e-16	4.90005e-25	0
108	TRIS_NiCL2	20210810_NDP52_TRIS_NiCl2.0_00007	109	8.35918e-08	1.95039e-07	4.68517e-07	-3.33694e+07	-1.24478e+06	-0.552966	1.37691e-08	5.30239e-09	7.72476e-17	1.22022e-25	2.97491e-08	1.86698e-09	1.18745e-09	8.56261e-09	1.17155e-09	1.33283e-08	9.55979e-26	191	1.82152e-16	2.1223e-25	0
109	TRIS_NiCL2	20210810_NDP52_TRIS_NiCl2.0_00007	110	8.39269e-08	3.22304e-07	4.66788e-07	-4.12631e+07	-5.22867e+06	0.0953799	1.11658e-08	5.63708e-09	5.34058e-17	1.27236e-25	2.55591e-08	2.33531e-09	1.29508e-09	7.84357e-09	1.22213e-09	1.26953e-08	9.8382e-26	165	1.57356e-16	1.99067e-25	0
110	TRIS_NiCL2	20210810_NDP52_TRIS_NiCl2.0_00007	111	7.1064e-08	4.7968e-07	4.71472e-07	-3.16257e+07	-8.24965e+06	1.29758	9.77635e-09	6.92024e-09	7.15256e-17	1.74336e-25	2.16832e-08	2.4987e-09	1.38147e-09	8.29893e-09	1.33403e-09	1.76052e-08	1.41455e-25	205	1.95503e-16	2.66607e-25	0
111	TRIS_NiCL2	20210810_NDP52_TRIS_NiCl2.0_00007	112	1.72904e-07	1.5552e-07	4.69736e-07	349446	2.57495e+06	-0.0636267	1.50731e-08	6.96016e-09	3.43323e-17	1.1373e-25	3.61856e-08	1.9769e-09	9.78062e-10	9.43203e-09	9.06269e-10	1.5625e-08	7.57686e-26	259	2.47002e-16	2.34005e-25	0
112	TRIS_NiCL2	20210810_NDP52_TRIS_NiCl2.0_00007	113	1.70714e-07	2.48803e-07	4.79129e-07	-7.59635e+06	480969	-0.252359	2.29757e-08	8.04876e-09	6.58035e-17	3.77882e-25	4.70375e-08	3.0387e-09	1.30764e-09	1.3928e-08	1.17873e-09	1.57496e-08	3.06458e-25	493	4.70161e-16	6.06699e-25	0
113	TRIS_NiCL2	20210810_NDP52_TRIS_NiCl2.0_00007	114	4.71526e-08	3.92157e-07	4.71878e-07	-1.52001e+08	-7.05563e+07	0.387083	8.19525e-09	5.43158e-09	5.81741e-17	1.63243e-25	1.82437e-08	3.05258e-09	1.66881e-09	6.82655e-09	1.55301e-09	1.17187e-08	1.39226e-25	145	1.38283e-16	2.28497e-25	0
114	TRIS_NiCL2	20210810_NDP52_TRIS_NiCl2.0_00007	115	3.85311e-08	2.83696e-08	4.78977e-07	-1.1206e+08	-1.03343e+08	-1.22495	5.90232e-09	5.66127e-09	5.05447e-17	1.05267e-25	1.32827e-08	2.46596e-09	1.52859e-09	5.76999e-09	1.52296e-09	1.17187e-08	8.96741e-26	109	1.03951e-16	1.56836e-25	0
115	TRIS_NiCL2	20210810_NDP52_TRIS_NiCl2.0_00007	116	7.34504e-08	1.19653e-07	4.81055e-07	-1.0624e+08	-3.56994e+06	-0.137663	1.25252e-08	3.35711e-09	3.14713e-17	8.88555e-26	3.14932e-08	2.31087e-09	1.25399e-09	8.72915e-09	1.18959e-09	7.8125e-09	6.50488e-26	120	1.14441e-16	1.39181e-25	0
116	TRIS_NiCL2	20210810_NDP52_TRIS_NiCl2.0_00007	117	5.72533e-08	6.01981e-08	4.88053e-07	-9.1856e+07	-1.40011e+07	0.0415081	8.29058e-09	4.26805e-09	2.28882e-17	6.12791e-26	1.82437e-08	2.14989e-09	1.13993e-09	6.12384e-09	1.07207e-09	9.25872e-09	4.7492e-26	105	1.00136e-16	1.11491e-25	0
117	TRIS_NiCL2	20210810_NDP52_TRIS_NiCl2.0_00008	1	7.24451e-08	9.59451e-08	1.35898e-08	-4.12748e+07	-2.78924e+07	0.956329	9.7378e-09	7.40775e-09	6.86646e-17	2.00227e-25	2.18366e-08	2.7022e-09	1.42377e-09	8.38973e-09	1.26504e-09	1.74693e-08	1.66597e-25	226	2.1553e-16	3.03317e-25	0
118	TRIS_NiCL2	20210810_NDP52_TRIS_NiCl2.0_00008	2	1.43035e-07	7.82629e-08	2.9597e-08	-8.8352e+06	-1.74999e+06	-0.215955	1.5577e-08	8.12292e-09	4.57764e-17	2.17567e-25	4.31459e-08	2.90748e-09	1.25647e-09	1.23548e-08	1.13174e-09	1.91186e-08	1.73336e-25	301	2.87056e-16	3.53861e-25	0
119	TRIS_NiCL2	20210810_NDP52_TRIS_NiCl2.0_00008	3	9.11673e-08	4.61496e-07	2.7003e-08	-5.03251e+06	3.49203e+06	-0.327243	8.64899e-09	6.13354e-09	3.24249e-17	5.17469e-26	2.26512e-08	1.52561e-09	9.29159e-10	6.99641e-09	8.19888e-10	1.34617e-08	3.6928e-26	139	1.32561e-16	1.20137e-25	0
120	TRIS_NiCL2	20210810_NDP52_TRIS_NiCl2.0_00008	4	1.03123e-07	2.96944e-07	3.43861e-08	-7.12326e+06	1.58733e+06	0.0912643	9.67749e-09	5.99097e-09	4.29153e-17	7.56291e-26	2.39407e-08	1.74579e-09	1.03084e-09	6.97596e-09	9.63259e-10	1.33818e-08	5.15602e-26	149	1.42097e-16	1.40972e-25	0
121	TRIS_NiCL2	20210810_NDP52_TRIS_NiCl2.0_00008	5	1.31178e-07	4.04748e-07	4.14062e-08	-2.20442e+07	-1.12274e+07	0.215089	1.28552e-08	1.13956e-08	1.21117e-16	4.23738e-25	3.25211e-08	3.2455e-09	1.49286e-09	1.17845e-08	1.28994e-09	2.31186e-08	3.66e-25	450	4.29153e-16	6.35488e-25	0
122	TRIS_NiCL2	20210810_NDP52_TRIS_NiCl2.0_00008	6	1.10837e-07	3.60272e-07	4.05429e-08	-4.96951e+07	437514	0.0307591	1.96984e-08	5.40486e-09	5.34058e-17	2.46784e-25	4.1753e-08	3.0274e-09	1.31904e-09	1.15105e-08	1.15354e-09	1.44225e-08	1.99509e-25	313	2.985e-16	3.88268e-25	0
123	TRIS_NiCL2	20210810_NDP52_TRIS_NiCl2.0_00008	7	6.04894e-08	1.3498e-07	5.6871e-08	-5.90561e+07	-3.08861e+07	1.37207	8.25488e-09	6.96914e-09	6.77109e-17	1.61264e-25	2.03209e-08	2.62402e-09	1.44283e-09	7.55493e-09	1.40685e-09	1.56766e-08	1.3487e-25	178	1.69754e-16	2.42149e-25	0
124	TRIS_NiCL2	20210810_NDP52_TRIS_NiCl2.0_00008	8	2.57779e-07	5.37042e-08	6.81417e-08	-4.73113e+06	140202	0.151887	2.8597e-08	1.23181e-08	1.57356e-16	6.40849e-25	7.44561e-08	2.69009e-09	1.22733e-09	1.93445e-08	1.09306e-09	3.02734e-08	5.31586e-25	949	9.05037e-16	1.09937e-24	0
125	TRIS_NiCL2	20210810_NDP52_TRIS_NiCl2.0_00008	9	6.30146e-08	2.33962e-07	7.20316e-08	-4.53755e+07	-2.82088e+07	0.472076	7.85965e-09	7.09351e-09	5.05447e-17	1.47033e-25	1.97739e-08	2.71384e-09	1.40377e-09	7.08089e-09	1.32079e-09	1.46484e-08	1.20992e-25	169	1.61171e-16	2.22858e-25	0
126	TRIS_NiCL2	20210810_NDP52_TRIS_NiCl2.0_00008	10	1.14882e-07	2.662e-07	8.92983e-08	-7.64798e+07	-2.22121e+06	0.289515	2.22458e-08	6.593e-09	9.44138e-17	6.64532e-25	4.21622e-08	5.3994e-09	2.08242e-09	1.23272e-08	1.80812e-09	1.63926e-08	5.84246e-25	427	4.07219e-16	8.41003e-25	0
127	TRIS_NiCL2	20210810_NDP52_TRIS_NiCl2.0_00008	11	1.01979e-07	2.72106e-08	8.76332e-08	-3.18887e+07	-8.64468e+06	0.050651	1.19785e-08	5.44414e-09	2.19345e-17	7.9384e-26	2.89201e-08	2.42611e-09	1.03382e-09	7.94456e-09	8.65548e-10	1.46484e-08	5.98057e-26	165	1.57356e-16	1.58664e-25	0
128	TRIS_NiCL2	20210810_NDP52_TRIS_NiCl2.0_00008	12	5.82993e-08	1.10161e-07	8.68215e-08	-9.44168e+07	-4.48644e+07	0.111187	9.31521e-09	6.44823e-09	5.72205e-17	2.45164e-25	2.01324e-08	3.93039e-09	1.83181e-09	7.87808e-09	1.55164e-09	1.35005e-08	2.14578e-25	190	1.81198e-16	3.28677e-25	0
129	TRIS_NiCL2	20210810_NDP52_TRIS_NiCl2.0_00008	13	4.43905e-08	4.06161e-07	8.63688e-08	-9.6528e+07	-8.34579e+07	-0.651003	6.93165e-09	6.07524e-09	5.24521e-17	1.22624e-25	1.51917e-08	2.60007e-09	1.46482e-09	6.50417e-09	1.32546e-09	1.24296e-08	1.07232e-25	137	1.30653e-16	1.8959e-25	0
130	TRIS_NiCL2	20210810_NDP52_TRIS_NiCl2.0_00008	14	6.43956e-08	3.09141e-07	9.12833e-08	-2.35723e+07	-8.90646e+06	0.398702	7.5157e-09	5.47765e-09	3.33786e-17	5.03706e-26	1.96529e-08	1.46277e-09	9.42725e-10	6.43561e-09	9.17738e-10	1.16057e-08	3.22187e-26	116	1.10626e-16	1.0175e-25	0
131	TRIS_NiCL2	20210810_NDP52_TRIS_NiCl2.0_00008	15	1.44988e-07	3.62512e-07	1.05193e-07	-1.80081e+07	-1.08063e+06	-1.1926	1.7698e-08	8.37361e-09	8.2016e-17	3.5877e-25	3.60138e-08	2.88788e-09	1.38421e-09	1.14551e-08	1.33226e-09	2.10665e-08	2.88551e-25	413	3.93867e-16	5.36487e-25	0
132	TRIS_NiCL2	20210810_NDP52_TRIS_NiCl2.0_00008	16	9.02602e-08	1.33768e-07	1.07747e-07	-2.63649e+07	-8.61673e+06	-0.719834	1.35979e-08	7.92818e-09	1.32561e-16	2.85254e-25	3.05088e-08	2.31989e-09	1.35327e-09	1.04824e-08	1.35855e-09	1.83594e-08	2.29594e-25	341	3.25203e-16	4.35413e-25	0
133	TRIS_NiCL2	20210810_NDP52_TRIS_NiCl2.0_00008	17	1.06024e-07	4.23133e-07	1.12394e-07	-4.25002e+07	-2.84753e+06	1.16519	1.60963e-08	6.90879e-09	1.13487e-16	3.19834e-25	3.55071e-08	2.92573e-09	1.51388e-09	1.12196e-08	1.49517e-09	1.97798e-08	2.76984e-25	335	3.19481e-16	4.79104e-25	0
134	TRIS_NiCL2	20210810_NDP52_TRIS_NiCl2.0_00008	18	9.31204e-08	1.88219e-08	1.11522e-07	-2.43764e+07	-1.42564e+06	-0.166572	1.42172e-08	7.20739e-09	7.53403e-17	2.26122e-25	3.27549e-08	2.82619e-09	1.40382e-09	1.03675e-08	1.21153e-09	1.68523e-08	1.89828e-25	265	2.52724e-16	3.50452e-25	0
135	TRIS_NiCL2	20210810_NDP52_TRIS_NiCl2.0_00008	19	6.41587e-08	3.10436e-07	1.10654e-07	-5.43469e+07	-2.47456e+07	-0.91467	8.28665e-09	6.7118e-09	5.62668e-17	1.63028e-25	1.96529e-08	2.6588e-09	1.46605e-09	7.3862e-09	1.432e-09	1.50873e-08	1.30107e-25	168	1.60217e-16	2.31265e-25	0
136	TRIS_NiCL2	20210810_NDP52_TRIS_NiCl2.0_00008	20	5.1966e-08	1.82381e-07	1.16026e-07	-6.28296e+07	-1.79747e+07	0.553813	8.45685e-09	4.46321e-09	3.33786e-17	7.53555e-26	1.97739e-08	1.86679e-09	1.10157e-09	6.4919e-09	1.03309e-09	1.01505e-08	4.96494e-26	116	1.10626e-16	1.19049e-25	0
137	TRIS_NiCL2	20210810_NDP52_TRIS_NiCl2.0_00008	21	5.00129e-08	8.67087e-08	1.18287e-07	-1.21539e+08	-2.29144e+07	0.310233	8.33651e-09	4.13399e-09	4.673e-17	8.0001e-26	1.88606e-08	2.12502e-09	1.29569e-09	6.06485e-09	1.32921e-09	9.76562e-09	6.50394e-26	107	1.02043e-16	1.2955e-25	0
138	TRIS_NiCL2	20210810_NDP52_TRIS_NiCl2.0_00008	22	4.88688e-08	1.06533e-07	1.21374e-07	-9.43264e+07	-2.45571e+07	0.285417	8.91945e-09	4.38862e-09	2.28882e-17	8.79492e-26	1.82437e-08	2.57297e-09	1.22741e-09	6.38062e-09	1.10373e-09	1.07422e-08	6.7016e-26	122	1.16348e-16	1.40392e-25	0
139	TRIS_NiCL2	20210810_NDP52_TRIS_NiCl2.0_00008	23	1.07266e-07	3.55755e-07	1.26356e-07	-2.90572e+07	-5.27198e+06	-0.0698171	1.73041e-08	6.4205e-09	5.72205e-17	2.79036e-25	4.01461e-08	3.19741e-09	1.42794e-09	1.15673e-08	1.37746e-09	1.5625e-08	2.26695e-25	304	2.89917e-16	4.0874e-25	0
140	TRIS_NiCL2	20210810_NDP52_TRIS_NiCl2.0_00008	24	9.61195e-08	2.7427e-07	1.28067e-07	-6.2714e+07	6.10151e+06	-0.341004	1.45898e-08	3.77409e-09	4.19617e-17	7.70327e-26	3.24624e-08	1.8873e-09	1.05867e-09	7.98093e-09	9.00433e-10	9.59484e-09	5.19931e-26	139	1.32561e-16	1.35211e-25	0
141	TRIS_NiCL2	20210810_NDP52_TRIS_NiCl2.0_00008	25	6.53028e-08	1.11802e-07	1.30563e-07	-6.91881e+07	-1.16658e+07	0.280041	1.08457e-08	4.34606e-09	3.05176e-17	1.03705e-25	2.58559e-08	2.44501e-09	1.25194e-09	7.82041e-09	1.13047e-09	1.01846e-08	7.47512e-26	132	1.25885e-16	1.53786e-25	0
142	TRIS_NiCL2	20210810_NDP52_TRIS_NiCl2.0_00008	26	1.01979e-07	6.58962e-08	1.31849e-07	-3.37299e+07	-2.40218e+06	0.219219	1.41932e-08	5.99113e-09	4.673e-17	1.84075e-25	3.63433e-08	2.8134e-09	1.31008e-09	9.9204e-09	1.18807e-09	1.3626e-08	1.38492e-25	224	2.13623e-16	2.73218e-25	0
143	TRIS_NiCL2	20210810_NDP52_TRIS_NiCl2.0_00008	27	1.8271e-07	1.55636e-07	1.37899e-07	-448694	57776.7	0.0128749	1.88724e-08	9.46325e-09	1.13487e-16	2.74402e-25	4.22751e-08	2.02573e-09	1.1024e-09	1.17746e-08	1.07081e-09	2.13778e-08	2.13575e-25	491	4.68254e-16	5.0824e-25	0
144	TRIS_NiCL2	20210810_NDP52_TRIS_NiCl2.0_00008	28	4.77247e-08	3.00846e-07	1.34023e-07	-7.98851e+07	-4.05715e+07	-0.706339	7.77422e-09	5.98057e-09	5.34058e-17	1.32643e-25	1.66016e-08	2.63883e-09	1.44658e-09	6.76548e-09	1.37799e-09	1.31162e-08	1.11983e-25	150	1.43051e-16	2.04745e-25	0
145	TRIS_NiCL2	20210810_NDP52_TRIS_NiCl2.0_00008	29	6.49677e-08	9.93423e-08	1.47318e-07	-7.50063e+07	-2.13593e+07	0.693862	1.0131e-08	5.64879e-09	5.24521e-17	1.44268e-25	2.16832e-08	2.6263e-09	1.32158e-09	7.8708e-09	1.24304e-09	1.32005e-08	1.16867e-25	181	1.72615e-16	2.25396e-25	0
146	TRIS_NiCL2	20210810_NDP52_TRIS_NiCl2.0_00008	30	5.2203e-08	3.89597e-07	1.4769e-07	-4.77507e+07	-3.27471e+07	-0.423879	7.08932e-09	6.33641e-09	5.34058e-17	1.16433e-25	1.73047e-08	2.1642e-09	1.31772e-09	6.7218e-09	1.26822e-09	1.26953e-08	9.0805e-26	143	1.36375e-16	1.76693e-25	0
147	TRIS_NiCL2	20210810_NDP52_TRIS_NiCl2.0_00008	31	1.58088e-07	2.19288e-07	1.54155e-07	-2.09856e+07	-378025	-0.298219	2.14719e-08	5.8535e-09	7.43866e-17	1.97607e-25	5.19876e-08	2.38132e-09	1.16657e-09	1.35265e-08	9.97927e-10	1.68192e-08	1.54086e-25	313	2.985e-16	3.41735e-25	0
148	TRIS_NiCL2	20210810_NDP52_TRIS_NiCl2.0_00008	32	4.82967e-08	2.81315e-07	1.5272e-07	-1.39368e+08	-7.22758e+07	0.0574509	8.00815e-09	6.33623e-09	6.67572e-17	2.15862e-25	1.73047e-08	3.29034e-09	1.81978e-09	7.17529e-09	1.77086e-09	1.26953e-08	1.86064e-25	166	1.5831e-16	2.85332e-25	0
149	TRIS_NiCL2	20210810_NDP52_TRIS_NiCl2.0_00008	33	1.21314e-07	3.10725e-07	1.58913e-07	-4.8606e+07	-5.84355e+06	-0.184173	1.88246e-08	7.14661e-09	8.86917e-17	4.33678e-25	4.22751e-08	3.76652e-09	1.65095e-09	1.17546e-08	1.36162e-09	1.752e-08	3.67479e-25	384	3.66211e-16	5.98209e-25	0
150	TRIS_NiCL2	20210810_NDP52_TRIS_NiCl2.0_00008	34	5.61092e-08	4.81355e-07	1.58657e-07	-5.62614e+07	-3.13714e+07	0.267509	8.86295e-09	6.99604e-09	1.10626e-16	2.13778e-25	1.89614e-08	2.40853e-09	1.5258e-09	7.95444e-09	1.64117e-09	1.36719e-08	1.67649e-25	201	1.91689e-16	2.8924e-25	0
151	TRIS_NiCL2	20210810_NDP52_TRIS_NiCl2.0_00008	35	1.36702e-07	3.62643e-07	1.60892e-07	-3.38099e+07	-572053	-0.162346	1.80106e-08	6.16355e-09	6.96182e-17	2.15899e-25	4.04655e-08	2.35261e-09	1.20504e-09	1.05659e-08	1.15083e-09	1.42996e-08	1.64322e-25	312	2.97546e-16	3.51067e-25	0
152	TRIS_NiCL2	20210810_NDP52_TRIS_NiCl2.0_00008	36	1.12889e-07	8.99582e-08	1.66892e-07	-4.3385e+07	140616	0.213976	1.97525e-08	3.87004e-09	4.00543e-17	1.38405e-25	4.55962e-08	2.20897e-09	1.15236e-09	1.16692e-08	1.11654e-09	1.06935e-08	9.74193e-26	209	1.99318e-16	2.23125e-25	0
153	TRIS_NiCL2	20210810_NDP52_TRIS_NiCl2.0_00008	37	1.12791e-07	2.21057e-07	1.74929e-07	-4.16305e+07	-1.14612e+06	-0.478255	2.03005e-08	4.86893e-09	7.34329e-17	1.64906e-25	3.90259e-08	2.07144e-09	1.12502e-09	1.13645e-08	1.03776e-09	1.41052e-08	1.25918e-25	276	2.63214e-16	2.91075e-25	0
154	TRIS_NiCL2	20210810_NDP52_TRIS_NiCl2.0_00008	38	4.88688e-08	1.56602e-07	1.78302e-07	-8.06832e+07	-4.4545e+07	0.422031	7.20379e-09	5.874e-09	4.48227e-17	1.11944e-25	1.58973e-08	2.37125e-09	1.32194e-09	6.49487e-09	1.19758e-09	1.26953e-08	8.66005e-26	136	1.297e-16	1.69122e-25	0
155	TRIS_NiCL2	20210810_NDP52_TRIS_NiCl2.0_00008	39	7.30171e-08	4.08972e-07	1.76249e-07	-7.68452e+07	1.72531e+06	0.168461	1.42381e-08	3.65049e-09	2.57492e-17	9.49163e-26	2.9701e-08	2.46353e-09	1.18332e-09	8.38291e-09	1.10916e-09	9.9985e-09	7.33951e-26	146	1.39236e-16	1.60778e-25	0
156	TRIS_NiCL2	20210810_NDP52_TRIS_NiCl2.0_00008	40	7.47333e-08	4.39719e-08	1.77912e-07	-6.14914e+07	-6.88992e+06	0.036099	1.22537e-08	5.80946e-09	5.81741e-17	1.8249e-25	2.84714e-08	2.48777e-09	1.29624e-09	9.15367e-09	1.21659e-09	1.17187e-08	1.35695e-25	220	2.09808e-16	2.67839e-25	0
157	TRIS_NiCL2	20210810_NDP52_TRIS_NiCl2.0_00008	41	4.69157e-08	3.17507e-07	1.84595e-07	-1.49645e+08	-2.68964e+07	0.399601	8.99315e-09	4.05099e-09	4.673e-17	8.38307e-26	1.92361e-08	2.0549e-09	1.25322e-09	6.42107e-09	1.22559e-09	9.38446e-09	6.79708e-26	118	1.12534e-16	1.38794e-25	0
158	TRIS_NiCL2	20210810_NDP52_TRIS_NiCl2.0_00008	42	8.80701e-08	3.9542e-07	1.91206e-07	-6.83914e+07	-3.8509e+06	0.291224	1.43451e-08	4.7243e-09	6.10352e-17	1.54946e-25	3.00838e-08	2.44928e-09	1.31722e-09	8.08769e-09	1.25432e-09	1.22285e-08	1.19617e-25	190	1.81198e-16	2.33519e-25	0
159	TRIS_NiCL2	20210810_NDP52_TRIS_NiCl2.0_00008	43	2.88596e-07	2.04727e-07	2.05784e-07	-3.93615e+06	-422436	0.0972117	2.46883e-08	1.54225e-08	2.60353e-16	1.08654e-24	6.60968e-08	3.49688e-09	1.53878e-09	1.81217e-08	1.4251e-09	3.79735e-08	9.30685e-25	1086	1.03569e-15	1.58023e-24	0
160	TRIS_NiCL2	20210810_NDP52_TRIS_NiCl2.0_00008	44	7.22081e-08	3.02013e-07	1.94313e-07	-4.66793e+07	-7.63869e+06	-0.0352128	1.29075e-08	5.44049e-09	7.34329e-17	1.64832e-25	2.87382e-08	2.34833e-09	1.29722e-09	9.00062e-09	1.25299e-09	1.26718e-08	1.32927e-25	214	2.04086e-16	2.61232e-25	0
161	TRIS_NiCL2	20210810_NDP52_TRIS_NiCl2.0_00008	45	6.66839e-08	1.43922e-07	1.98489e-07	-8.45852e+07	-1.107e+07	0.460979	1.08377e-08	4.86903e-09	6.77109e-17	1.24669e-25	2.5782e-08	2.07565e-09	1.31353e-09	7.85585e-09	1.29272e-09	1.10619e-08	1.00993e-25	162	1.54495e-16	1.99194e-25	0
162	TRIS_NiCL2	20210810_NDP52_TRIS_NiCl2.0_00008	46	1.34986e-07	3.32939e-07	2.01895e-07	-1.62498e+07	1.49428e+06	0.165485	2.02904e-08	6.19276e-09	8.01086e-17	2.22687e-25	4.36732e-08	2.5404e-09	1.27407e-09	1.19033e-08	1.09595e-09	1.69077e-08	1.81146e-25	303	2.88963e-16	3.62618e-25	0
163	TRIS_NiCL2	20210810_NDP52_TRIS_NiCl2.0_00008	47	7.56405e-08	3.47442e-07	2.07218e-07	-1.22121e+08	253953	0.131674	1.61662e-08	2.27904e-09	3.52859e-17	4.34811e-26	3.44022e-08	1.45221e-09	9.49172e-10	9.17519e-09	9.27543e-10	6.87958e-09	2.81263e-26	107	1.02043e-16	9.32856e-26	0
164	TRIS_NiCL2	20210810_NDP52_TRIS_NiCl2.0_00008	48	5.3012e-08	4.39765e-07	2.12655e-07	-1.76843e+08	-5.22821e+07	-0.324037	9.50509e-09	5.43624e-09	6.19888e-17	2.17874e-25	2.0693e-08	3.51689e-09	1.84962e-09	7.3933e-09	1.70791e-09	1.17187e-08	1.89873e-25	166	1.5831e-16	2.89938e-25	0
165	TRIS_NiCL2	20210810_NDP52_TRIS_NiCl2.0_00008	49	8.5071e-08	1.12414e-07	2.14391e-07	-4.9516e+07	-3.90706e+06	0.315929	1.27011e-08	4.24121e-09	4.95911e-17	8.80703e-26	2.98771e-08	1.80703e-09	1.13207e-09	7.82789e-09	1.03741e-09	1.04215e-08	5.92019e-26	139	1.32561e-16	1.44915e-25	0
166	TRIS_NiCL2	20210810_NDP52_TRIS_NiCl2.0_00008	50	1.14172e-07	2.92599e-07	2.18967e-07	-2.37717e+07	-1.03503e+07	0.276694	1.35316e-08	7.81405e-09	6.00815e-17	2.49925e-25	3.15235e-08	2.93283e-09	1.35009e-09	1.04115e-08	1.21998e-09	1.95312e-08	2.09782e-25	313	2.985e-16	3.98147e-25	0
167	TRIS_NiCL2	20210810_NDP52_TRIS_NiCl2.0_00008	51	3.88662e-08	8.46264e-08	2.17891e-07	-1.47898e+08	-9.99461e+07	1.25299	6.35217e-09	5.20226e-09	4.29153e-17	1.11839e-25	1.39822e-08	2.79722e-09	1.58619e-09	5.78614e-09	1.5215e-09	1.07422e-08	9.62618e-26	108	1.02997e-16	1.61315e-25	0
168	TRIS_NiCL2	20210810_NDP52_TRIS_NiCl2.0_00008	52	1.46704e-07	1.35467e-07	2.26028e-07	-1.40977e+07	-1.89211e+06	-0.361105	1.63583e-08	9.81577e-09	9.72748e-17	2.9404e-25	4.38693e-08	2.5914e-09	1.26236e-09	1.25547e-08	1.11725e-09	2.28978e-08	2.38586e-25	404	3.85284e-16	4.80418e-25	0
169	TRIS_NiCL2	20210810_NDP52_TRIS_NiCl2.0_00008	53	3.24128e-07	6.74194e-08	2.3651e-07	-5.62074e+06	788399	0.0197281	3.72367e-08	9.9688e-09	9.72748e-17	8.18388e-25	8.12369e-08	3.85733e-09	1.40886e-09	2.00033e-08	1.22599e-09	2.87501e-08	7.0846e-25	973	9.27925e-16	1.29232e-24	0
170	TRIS_NiCL2	20210810_NDP52_TRIS_NiCl2.0_00008	54	1.02453e-07	2.31623e-07	2.51574e-07	-2.96563e+07	-7.78691e+06	0.535561	1.59667e-08	8.31104e-09	1.19209e-16	4.42328e-25	3.40679e-08	3.3885e-09	1.71431e-09	1.11313e-08	1.57302e-09	2.07151e-08	3.90792e-25	384	3.66211e-16	6.21887e-25	0
171	TRIS_NiCL2	20210810_NDP52_TRIS_NiCl2.0_00008	55	6.66839e-08	3.52852e-07	2.50921e-07	-3.0957e+06	-234381	-0.291988	1.24805e-08	3.2755e-09	2.86102e-17	4.76015e-26	2.59479e-08	1.45793e-09	9.51274e-10	7.25664e-09	9.18013e-10	8.51855e-09	2.83743e-26	106	1.01089e-16	9.26941e-26	0
172	TRIS_NiCL2	20210810_NDP52_TRIS_NiCl2.0_00008	56	7.08271e-08	1.36223e-07	2.52465e-07	-1.46227e+08	-2.63171e+07	0.0852778	9.90542e-09	4.41452e-09	1.90735e-17	1.09412e-25	2.1573e-08	3.86629e-09	1.43335e-09	6.80559e-09	1.11314e-09	9.76562e-09	9.27931e-26	126	1.20163e-16	1.68273e-25	0
173	TRIS_NiCL2	20210810_NDP52_TRIS_NiCl2.0_00008	57	5.78254e-08	4.81015e-07	2.51978e-07	-1.78593e+08	-1.13345e+07	0.104734	1.25659e-08	2.9912e-09	4.1008e-17	8.42554e-26	2.56893e-08	2.02614e-09	1.21603e-09	7.54925e-09	1.17345e-09	7.59587e-09	6.26451e-26	118	1.12534e-16	1.3347e-25	0
174	TRIS_NiCL2	20210810_NDP52_TRIS_NiCl2.0_00008	58	4.86318e-08	2.64774e-08	2.55157e-07	-7.00366e+07	-3.90135e+07	0.119365	8.10281e-09	5.88112e-09	4.48227e-17	1.28522e-25	1.79539e-08	2.46141e-09	1.35575e-09	7.03148e-09	1.36112e-09	1.17187e-08	1.05128e-25	155	1.4782e-16	1.97899e-25	0
175	TRIS_NiCL2	20210810_NDP52_TRIS_NiCl2.0_00008	59	8.35918e-08	7.4944e-08	2.58419e-07	-5.48683e+07	-1.62767e+07	0.268681	1.25503e-08	7.08776e-09	1.08719e-16	3.14761e-25	3.19889e-08	3.17408e-09	1.71703e-09	1.04994e-08	1.64067e-09	1.60584e-08	2.79289e-25	272	2.59399e-16	4.42149e-25	0
176	TRIS_NiCL2	20210810_NDP52_TRIS_NiCl2.0_00008	60	7.05901e-08	3.76027e-07	2.58219e-07	-1.05859e+07	-8.28276e+06	-0.148716	8.38883e-09	4.71855e-09	2.57492e-17	6.39956e-26	2.18366e-08	1.84267e-09	1.04552e-09	6.19106e-09	9.55192e-10	9.76562e-09	3.787e-26	107	1.02043e-16	1.02045e-25	0
177	TRIS_NiCL2	20210810_NDP52_TRIS_NiCl2.0_00008	61	5.94434e-08	1.07786e-07	2.60815e-07	-5.56337e+07	-6.67656e+06	-0.461416	9.48968e-09	4.55977e-09	4.1008e-17	9.69598e-26	2.20323e-08	2.13426e-09	1.23391e-09	7.01801e-09	1.20947e-09	1.08086e-08	7.34671e-26	134	1.27792e-16	1.54383e-25	0
178	TRIS_NiCL2	20210810_NDP52_TRIS_NiCl2.0_00008	62	4.27725e-08	3.97503e-07	2.61879e-07	-1.42411e+08	-8.38874e+07	0.117817	6.97409e-09	5.16142e-09	4.3869e-17	1.33691e-25	1.49385e-08	3.02614e-09	1.67928e-09	6.09074e-09	1.58609e-09	1.07422e-08	1.12299e-25	116	1.10626e-16	1.83034e-25	0
179	TRIS_NiCL2	20210810_NDP52_TRIS_NiCl2.0_00008	63	6.8637e-08	1.40108e-07	2.65343e-07	-5.18718e+07	-9.81762e+06	-0.173408	9.2497e-09	5.06213e-09	3.62396e-17	9.72749e-26	2.36199e-08	2.33558e-09	1.19297e-09	6.96933e-09	1.08664e-09	1.07422e-08	6.93853e-26	137	1.30653e-16	1.51862e-25	0
180	TRIS_NiCL2	20210810_NDP52_TRIS_NiCl2.0_00008	64	1.08647e-07	3.05539e-07	2.7385e-07	-1.45963e+07	-3.18297e+06	-0.600176	1.16341e-08	6.60459e-09	5.34058e-17	1.20585e-25	2.84714e-08	1.95393e-09	1.08474e-09	8.19059e-09	9.91191e-10	1.64814e-08	8.45186e-26	207	1.97411e-16	2.08866e-25	0
181	TRIS_NiCL2	20210810_NDP52_TRIS_NiCl2.0_00008	65	6.49677e-08	4.19545e-07	2.72195e-07	-3.69869e+07	-1.98186e+07	-0.955716	9.19351e-09	7.40146e-09	5.62668e-17	1.6504e-25	2.0762e-08	2.72056e-09	1.35348e-09	8.18904e-09	1.1601e-09	1.66016e-08	1.42963e-25	211	2.01225e-16	2.70044e-25	0
182	TRIS_NiCL2	20210810_NDP52_TRIS_NiCl2.0_00008	66	5.0585e-08	3.79697e-07	2.70247e-07	-2.24805e+08	-5.06423e+07	0.0866345	9.22397e-09	4.33442e-09	4.3869e-17	1.55474e-25	1.97739e-08	3.22422e-09	1.68774e-09	6.74277e-09	1.67856e-09	8.78906e-09	1.26818e-25	129	1.23024e-16	2.04293e-25	0
183	TRIS_NiCL2	20210810_NDP52_TRIS_NiCl2.0_00008	67	7.2682e-08	6.99349e-08	2.84961e-07	-9.21298e+07	-5.40184e+07	0.696458	1.08876e-08	8.47191e-09	1.05858e-16	4.89435e-25	2.44726e-08	4.34928e-09	2.19045e-09	9.57513e-09	2.15991e-09	1.82553e-08	4.42821e-25	300	2.86102e-16	6.22522e-25	0
184	TRIS_NiCL2	20210810_NDP52_TRIS_NiCl2.0_00008	68	7.55423e-08	1.24393e-07	2.82058e-07	-3.46956e+07	3.45579e+06	0.688613	9.54497e-09	5.39453e-09	5.24521e-17	9.4943e-26	2.15066e-08	1.93462e-09	1.15772e-09	6.80787e-09	1.16185e-09	1.33358e-08	7.46496e-26	156	1.48773e-16	1.68348e-25	0
185	TRIS_NiCL2	20210810_NDP52_TRIS_NiCl2.0_00008	69	5.57741e-08	3.31048e-07	2.85926e-07	-6.00523e+07	-1.87303e+07	-1.2914	9.15208e-09	5.0147e-09	3.71933e-17	9.56567e-26	1.97739e-08	2.18952e-09	1.1827e-09	6.90423e-09	1.10534e-09	1.20243e-08	7.17475e-26	142	1.35422e-16	1.57518e-25	0
186	TRIS_NiCL2	20210810_NDP52_TRIS_NiCl2.0_00008	70	5.24399e-08	4.04533e-07	2.87402e-07	-6.98739e+07	-5.12733e+07	-0.940788	7.60617e-09	6.40037e-09	6.58035e-17	1.47909e-25	1.73872e-08	2.53147e-09	1.47828e-09	7.07326e-09	1.46548e-09	1.35387e-08	1.21505e-25	155	1.4782e-16	2.15912e-25	0
187	TRIS_NiCL2	20210810_NDP52_TRIS_NiCl2.0_00008	71	7.49703e-08	2.02071e-07	2.87341e-07	-5.67452e+07	-1.22259e+07	0.230372	1.21006e-08	5.10229e-09	7.82013e-17	1.56104e-25	2.93781e-08	2.3357e-09	1.34638e-09	9.1958e-09	1.30426e-09	1.11745e-08	1.2401e-25	190	1.81198e-16	2.40346e-25	0
188	TRIS_NiCL2	20210810_NDP52_TRIS_NiCl2.0_00008	72	7.63513e-08	4.35868e-07	2.96064e-07	-4.37143e+07	-1.59242e+07	0.839709	1.05398e-08	7.27655e-09	8.29697e-17	2.1138e-25	2.38409e-08	2.61355e-09	1.41866e-09	8.56713e-09	1.32417e-09	1.65728e-08	1.80739e-25	245	2.3365e-16	3.27385e-25	0
189	TRIS_NiCL2	20210810_NDP52_TRIS_NiCl2.0_00008	73	6.11596e-08	2.10014e-07	2.96697e-07	-5.43383e+07	-2.58307e+06	0.0445161	1.00543e-08	3.68224e-09	1.90735e-17	5.23782e-26	2.35187e-08	1.88952e-09	9.99526e-10	6.7844e-09	9.01711e-10	7.8125e-09	3.58793e-26	110	1.04904e-16	1.02051e-25	0
190	TRIS_NiCL2	20210810_NDP52_TRIS_NiCl2.0_00008	74	7.63513e-08	1.83649e-08	3.04533e-07	-4.28908e+07	-1.05653e+07	-0.578939	1.12805e-08	5.83158e-09	4.86374e-17	1.43053e-25	2.6003e-08	2.61955e-09	1.27643e-09	8.44694e-09	1.09071e-09	1.38487e-08	1.15163e-25	193	1.84059e-16	2.31168e-25	0
191	TRIS_NiCL2	20210810_NDP52_TRIS_NiCl2.0_00008	75	1.00263e-07	3.07186e-07	3.04907e-07	-1.21592e+07	879688	0.214969	1.3725e-08	7.07829e-09	8.39233e-17	1.772e-25	2.87382e-08	2.11163e-09	1.20608e-09	8.74527e-09	1.12013e-09	1.61426e-08	1.45664e-25	273	2.60353e-16	3.09634e-25	0
192	TRIS_NiCL2	20210810_NDP52_TRIS_NiCl2.0_00008	76	1.0555e-07	3.81644e-07	3.22624e-07	-1.23772e+07	2.33575e+06	-1.40058	1.28524e-08	7.59035e-09	3.62396e-17	1.72701e-25	2.5782e-08	2.62729e-09	1.16081e-09	8.92841e-09	1.05357e-09	2.1343e-08	1.32758e-25	270	2.57492e-16	2.94725e-25	0
193	TRIS_NiCL2	20210810_NDP52_TRIS_NiCl2.0_00008	77	4.22004e-08	1.03087e-07	3.18522e-07	-1.34158e+08	-5.35254e+07	-0.112758	7.24674e-09	4.85399e-09	5.53131e-17	9.99563e-26	1.54408e-08	2.1856e-09	1.40152e-09	5.98226e-09	1.42323e-09	1.07422e-08	8.19425e-26	114	1.08719e-16	1.50165e-25	0
194	TRIS_NiCL2	20210810_NDP52_TRIS_NiCl2.0_00008	78	6.72559e-08	2.50148e-07	3.19238e-07	-6.72376e+07	-8.89837e+06	-0.250931	1.0535e-08	4.44007e-09	4.673e-17	1.04627e-25	2.41588e-08	2.22416e-09	1.26712e-09	7.23733e-09	1.24871e-09	9.7675e-09	7.76001e-26	135	1.28746e-16	1.5841e-25	0
195	TRIS_NiCL2	20210810_NDP52_TRIS_NiCl2.0_00008	79	9.63565e-08	1.24369e-07	3.28971e-07	-3.53173e+07	-1.217e+07	0.229835	1.27231e-08	8.43126e-09	6.77109e-17	3.11076e-25	2.93131e-08	3.33853e-09	1.44475e-09	1.08506e-08	1.24551e-09	1.8529e-08	2.61739e-25	341	3.25203e-16	4.65801e-25	0
196	TRIS_NiCL2	20210810_NDP52_TRIS_NiCl2.0_00008	80	9.79745e-08	3.21501e-08	3.32413e-07	-3.99668e+07	-1.53109e+07	0.979502	1.20131e-08	6.45881e-09	5.53131e-17	1.66208e-25	2.71512e-08	2.64422e-09	1.2562e-09	8.89768e-09	1.07539e-09	1.72157e-08	1.33688e-25	230	2.19345e-16	2.71456e-25	0
197	TRIS_NiCL2	20210810_NDP52_TRIS_NiCl2.0_00008	81	3.35846e-07	2.1792e-07	3.47275e-07	-579690	1.99063e+06	0.586024	2.13491e-08	1.83613e-08	2.67982e-16	8.86497e-25	5.41442e-08	2.94173e-09	1.42263e-09	1.55865e-08	1.2836e-09	2.40053e-08	7.46166e-25	1004	9.57489e-16	1.34669e-24	0
198	TRIS_NiCL2	20210810_NDP52_TRIS_NiCl2.0_00008	82	7.69234e-08	4.33197e-07	3.29297e-07	-3.52672e+07	-817906	-0.185911	1.26032e-08	4.43952e-09	4.57764e-17	8.70803e-26	2.81175e-08	1.87221e-09	1.12011e-09	8.27858e-09	1.13326e-09	1.07422e-08	6.52463e-26	150	1.43051e-16	1.56119e-25	0
199	TRIS_NiCL2	20210810_NDP52_TRIS_NiCl2.0_00008	83	5.89695e-08	3.35056e-07	3.37244e-07	-6.7809e+07	-3.14597e+07	0.733852	8.27309e-09	6.09941e-09	5.72205e-17	1.62253e-25	2.11263e-08	2.73686e-09	1.52415e-09	7.17661e-09	1.42875e-09	1.26953e-08	1.27656e-25	154	1.46866e-16	2.20116e-25	0
200	TRIS_NiCL2	20210810_NDP52_TRIS_NiCl2.0_00008	84	5.91083e-08	4.23291e-07	3.56917e-07	-2.08209e+08	-2.21172e+07	-0.0600759	1.04732e-08	3.81993e-09	3.62396e-17	1.21968e-25	2.47246e-08	3.01918e-09	1.50685e-09	7.30797e-09	1.38559e-09	9.32847e-09	9.66703e-26	120	1.14441e-16	1.6909e-25	0
201	TRIS_NiCL2	20210810_NDP52_TRIS_NiCl2.0_00008	85	8.35918e-08	4.40564e-07	3.69426e-07	-4.73626e+07	-5.04386e+06	0.653212	1.25305e-08	6.0711e-09	7.53403e-17	2.08149e-25	2.65654e-08	2.81723e-09	1.4433e-09	8.69904e-09	1.29001e-09	1.48489e-08	1.66969e-25	221	2.10762e-16	2.99806e-25	0
202	TRIS_NiCL2	20210810_NDP52_TRIS_NiCl2.0_00008	86	1.22695e-07	1.50675e-07	3.69841e-07	-4.81465e+07	-8.19011e+06	0.0637192	1.58757e-08	8.24813e-09	1.28746e-16	4.20558e-25	3.8136e-08	3.2637e-09	1.63554e-09	1.14624e-08	1.47099e-09	1.85547e-08	3.7012e-25	392	3.7384e-16	6.05909e-25	0
203	TRIS_NiCL2	20210810_NDP52_TRIS_NiCl2.0_00008	87	6.27776e-08	2.8277e-07	3.66392e-07	-9.45631e+06	805215	0.0635606	9.85424e-09	4.1488e-09	2.19345e-17	6.72931e-26	2.0716e-08	1.94524e-09	1.02444e-09	6.21771e-09	9.68704e-10	8.78906e-09	4.34371e-26	124	1.18256e-16	1.17646e-25	0
204	TRIS_NiCL2	20210810_NDP52_TRIS_NiCl2.0_00008	88	1.54754e-07	3.23242e-08	3.81444e-07	-9.72887e+06	-864076	-0.309278	1.76261e-08	9.22897e-09	1.24931e-16	3.49654e-25	4.1547e-08	2.63656e-09	1.36427e-09	1.15447e-08	1.26966e-09	1.36719e-08	2.83002e-25	415	3.95775e-16	5.32183e-25	0
205	TRIS_NiCL2	20210810_NDP52_TRIS_NiCl2.0_00008	89	1.00835e-07	2.57578e-07	3.76432e-07	-2.31918e+07	-6.57796e+06	0.0362088	1.39579e-08	6.09125e-09	8.58307e-17	2.33649e-25	3.53726e-08	2.81171e-09	1.52631e-09	1.01148e-08	1.48111e-09	1.46484e-08	1.93898e-25	235	2.24113e-16	3.35663e-25	0
206	TRIS_NiCL2	20210810_NDP52_TRIS_NiCl2.0_00008	90	1.45797e-07	2.97262e-07	3.91088e-07	-1.09991e+07	-4.54216e+06	-0.532979	1.52789e-08	1.00588e-08	4.00543e-17	3.33769e-25	3.68127e-08	3.76565e-09	1.397e-09	1.15533e-08	1.26677e-09	2.32199e-08	2.75799e-25	387	3.69072e-16	5.07924e-25	0
207	TRIS_NiCL2	20210810_NDP52_TRIS_NiCl2.0_00008	91	6.72559e-08	3.53216e-07	3.86569e-07	-1.94157e+07	-1.02282e+07	0.61418	7.77012e-09	5.61073e-09	4.1008e-17	6.48121e-26	2.0693e-08	1.64303e-09	1.0239e-09	6.64944e-09	9.90693e-10	1.26953e-08	4.26539e-26	124	1.18256e-16	1.17663e-25	0
208	TRIS_NiCL2	20210810_NDP52_TRIS_NiCl2.0_00008	92	5.1394e-08	3.23542e-07	3.89194e-07	-1.15136e+08	-4.88872e+07	0.201316	8.80142e-09	5.94621e-09	6.58035e-17	1.94803e-25	1.84257e-08	2.98845e-09	1.66464e-09	7.30773e-09	1.60527e-09	1.26615e-08	1.65438e-25	171	1.63078e-16	2.68283e-25	0
209	TRIS_NiCL2	20210810_NDP52_TRIS_NiCl2.0_00008	93	6.66839e-08	4.35888e-07	4.00742e-07	-3.08881e+07	-2.44884e+07	0.102719	8.82868e-09	7.11413e-09	5.81741e-17	1.54631e-25	2.16832e-08	2.43457e-09	1.30437e-09	8.07656e-09	1.25108e-09	1.36719e-08	1.24545e-25	199	1.89781e-16	2.44458e-25	0
210	TRIS_NiCL2	20210810_NDP52_TRIS_NiCl2.0_00008	94	9.22133e-08	6.58572e-08	4.02528e-07	-6.95405e+07	-1.04208e+07	-0.290487	1.43833e-08	4.36853e-09	6.38962e-17	1.4247e-25	3.15537e-08	2.43794e-09	1.28935e-09	9.17968e-09	1.17949e-09	1.01505e-08	1.15828e-25	193	1.84059e-16	2.32311e-25	0
211	TRIS_NiCL2	20210810_NDP52_TRIS_NiCl2.0_00008	95	7.30171e-08	3.70806e-07	4.07047e-07	-3.67416e+07	-3.12145e+06	-0.0384711	1.43928e-08	3.09867e-09	2.95639e-17	6.96689e-26	3.1387e-08	1.9548e-09	1.10387e-09	8.52848e-09	1.01368e-09	7.8125e-09	4.86434e-26	117	1.1158e-16	1.19216e-25	0
212	TRIS_NiCL2	20210810_NDP52_TRIS_NiCl2.0_00008	96	5.96804e-08	3.20615e-07	4.1206e-07	-5.16332e+07	-3.68148e+07	-0.649014	7.26513e-09	6.55834e-09	5.91278e-17	1.45683e-25	1.87846e-08	2.74773e-09	1.52467e-09	7.02116e-09	1.55092e-09	1.35387e-08	1.22142e-25	147	1.4019e-16	2.10429e-25	0
213	TRIS_NiCL2	20210810_NDP52_TRIS_NiCl2.0_00008	97	1.33842e-07	1.11335e-07	4.16956e-07	-1.03868e+07	810722	-0.21673	2.15168e-08	5.60216e-09	5.62668e-17	2.04961e-25	4.69766e-08	2.48081e-09	1.20759e-09	1.2417e-08	1.12432e-09	1.4592e-08	1.55219e-25	296	2.82288e-16	3.33863e-25	0
214	TRIS_NiCL2	20210810_NDP52_TRIS_NiCl2.0_00008	98	7.24451e-08	4.08572e-07	4.21094e-07	-2.96147e+07	-1.25377e+07	-0.261746	1.02936e-08	7.11384e-09	7.34329e-17	2.12692e-25	2.36199e-08	2.71913e-09	1.49169e-09	8.76063e-09	1.45121e-09	1.64492e-08	1.76531e-25	220	2.09808e-16	3.08714e-25	0
215	TRIS_NiCL2	20210810_NDP52_TRIS_NiCl2.0_00008	99	5.79642e-08	4.41913e-07	4.24793e-07	-9.2809e+07	-7.32124e+07	-1.17704	8.77436e-09	7.368e-09	8.01086e-17	2.75337e-25	2.0693e-08	3.50954e-09	1.86909e-09	8.08256e-09	1.74916e-09	1.51917e-08	2.43626e-25	209	1.99318e-16	3.69773e-25	0
216	TRIS_NiCL2	20210810_NDP52_TRIS_NiCl2.0_00008	100	1.19696e-07	7.74091e-08	4.30547e-07	-2.49207e+07	-4.12408e+06	0.772703	1.66006e-08	8.63084e-09	1.5831e-16	4.04119e-25	3.4637e-08	2.57122e-09	1.44037e-09	1.17615e-08	1.39474e-09	2.08426e-08	3.26093e-25	429	4.09126e-16	5.83276e-25	0
217	TRIS_NiCL2	20210810_NDP52_TRIS_NiCl2.0_00008	101	1.33507e-07	2.03435e-07	4.29713e-07	-1.51118e+07	-3.04506e+06	1.04811	1.4451e-08	1.00756e-08	1.15395e-16	3.56459e-25	3.64612e-08	2.97523e-09	1.45958e-09	1.14794e-08	1.3244e-09	2.41687e-08	3.09869e-25	399	3.80516e-16	5.49053e-25	0
218	TRIS_NiCL2	20210810_NDP52_TRIS_NiCl2.0_00008	102	5.82993e-08	2.32163e-07	4.22638e-07	-6.3319e+07	-4.54061e+07	-0.0313698	7.31352e-09	6.7926e-09	4.76837e-17	1.55972e-25	1.84257e-08	2.92368e-09	1.50715e-09	7.14766e-09	1.3651e-09	1.33253e-08	1.25238e-25	153	1.45912e-16	2.16819e-25	0
219	TRIS_NiCL2	20210810_NDP52_TRIS_NiCl2.0_00008	103	5.77272e-08	4.64893e-07	4.33145e-07	-8.21812e+07	-5.03262e+07	0.742456	7.52777e-09	6.31507e-09	4.76837e-17	1.32567e-25	1.86572e-08	2.76258e-09	1.43253e-09	6.94479e-09	1.34075e-09	1.45012e-08	1.11035e-25	149	1.42097e-16	2.0115e-25	0
220	TRIS_NiCL2	20210810_NDP52_TRIS_NiCl2.0_00008	104	1.1212e-07	1.19568e-07	4.47092e-07	-2.21265e+07	-4.8041e+06	-0.824672	1.54397e-08	7.14767e-09	9.25064e-17	2.5775e-25	3.63302e-08	2.60683e-09	1.40367e-09	1.08635e-08	1.29728e-09	1.79539e-08	2.19403e-25	304	2.89917e-16	4.01525e-25	0
221	TRIS_NiCL2	20210810_NDP52_TRIS_NiCl2.0_00008	105	1.13501e-07	8.78485e-08	4.52482e-07	-5.15291e+07	-6.36523e+06	0.998885	1.66743e-08	8.41221e-09	8.4877e-17	5.32983e-25	3.79856e-08	4.81974e-09	1.81288e-09	1.25475e-08	1.38806e-09	2.06309e-08	4.80302e-25	429	4.09126e-16	7.36892e-25	0
222	TRIS_NiCL2	20210810_NDP52_TRIS_NiCl2.0_00008	106	4.61066e-08	2.47422e-07	4.41758e-07	-1.15764e+08	-4.41057e+07	-0.246493	7.03169e-09	4.9055e-09	4.57764e-17	1.06068e-25	1.70549e-08	2.55797e-09	1.54382e-09	6.04696e-09	1.4925e-09	9.76562e-09	8.54756e-26	107	1.02043e-16	1.54451e-25	0
223	TRIS_NiCL2	20210810_NDP52_TRIS_NiCl2.0_00008	107	6.39217e-08	3.68049e-07	4.51803e-07	-9.01586e+07	-1.5767e+07	-0.062281	9.56974e-09	4.18492e-09	3.05176e-17	7.10853e-26	2.0693e-08	2.1206e-09	1.08734e-09	6.6337e-09	9.57108e-10	8.78906e-09	5.13603e-26	123	1.17302e-16	1.24982e-25	0
224	TRIS_NiCL2	20210810_NDP52_TRIS_NiCl2.0_00008	108	7.63513e-08	2.81485e-07	4.58403e-07	-4.88603e+07	-3.68294e+07	0.498538	1.02419e-08	8.10429e-09	7.9155e-17	2.96913e-25	2.47053e-08	3.53155e-09	1.67708e-09	9.30722e-09	1.48411e-09	1.72269e-08	2.58156e-25	262	2.49863e-16	4.15573e-25	0
225	TRIS_NiCL2	20210810_NDP52_TRIS_NiCl2.0_00008	109	5.08219e-08	3.01224e-07	4.57091e-07	-1.11006e+08	-7.01365e+07	0.480693	8.03036e-09	6.52486e-09	7.43866e-17	1.99593e-25	1.79539e-08	2.94557e-09	1.71941e-09	7.26512e-09	1.67073e-09	1.36719e-08	1.75697e-25	171	1.63078e-16	2.77962e-25	0
226	TRIS_NiCL2	20210810_NDP52_TRIS_NiCl2.0_00008	110	5.2775e-08	4.33719e-07	4.62531e-07	-1.43851e+08	-2.69173e+07	0.000885587	9.29899e-09	4.17402e-09	3.05176e-17	9.73429e-26	2.08765e-08	2.72894e-09	1.34071e-09	6.78043e-09	1.22354e-09	9.61999e-09	7.8653e-26	121	1.15395e-16	1.51765e-25	0
227	TRIS_NiCL2	20210810_NDP52_TRIS_NiCl2.0_00008	111	6.71578e-08	4.46502e-07	4.73387e-07	-1.0042e+08	-2.29798e+07	0.510761	8.78192e-09	4.54194e-09	2.28882e-17	6.60073e-26	1.97739e-08	2.37754e-09	1.12791e-09	6.19222e-09	9.57955e-10	1.03289e-08	5.32948e-26	117	1.1158e-16	1.23468e-25	0
228	TRIS_NiCL2	20210810_NDP52_TRIS_NiCl2.0_00008	112	6.43956e-08	2.89692e-07	4.85281e-07	-6.96458e+07	-3.00521e+07	-0.12482	9.36051e-09	5.11476e-09	4.1008e-17	1.48008e-25	2.25457e-08	3.30766e-09	1.57732e-09	7.44991e-09	1.23814e-09	1.27423e-08	1.14917e-25	131	1.24931e-16	1.93348e-25	0
229	TRIS_NiCL2	20210810_NDP52_TRIS_NiCl2.0_00008	113	7.22081e-08	1.14583e-07	4.82977e-07	-7.66841e+07	1.98378e+06	-0.22385	1.23896e-08	3.20187e-09	2.19345e-17	5.44714e-26	2.41588e-08	1.89829e-09	1.04928e-09	6.7931e-09	9.31802e-10	7.8437e-09	3.70028e-26	102	9.72748e-17	9.84516e-26	0
230	TRIS_NiCL2	20210810_NDP52_TRIS_NiCl2.0_00011	1	1.54115e-07	1.61662e-07	9.71834e-09	-4.01941e+07	-1.12738e+07	-0.0855394	1.27882e-08	7.33966e-09	6.75964e-17	2.57638e-25	2.9169e-08	3.31685e-09	1.43127e-09	9.1494e-09	1.17455e-09	1.01562e-08	2.28168e-25	1644	2.50854e-16	3.56593e-25	0
231	TRIS_NiCL2	20210810_NDP52_TRIS_NiCl2.0_00011	2	6.26436e-08	1.85038e-07	1.95967e-08	-1.60332e+08	-4.07735e+07	0.0751361	8.76368e-09	4.69817e-09	4.92859e-17	1.43701e-25	1.95352e-08	3.19435e-09	1.57362e-09	6.45721e-09	1.54264e-09	1.07054e-08	1.31115e-25	815	1.24359e-16	1.94828e-25	0
232	TRIS_NiCL2	20210810_NDP52_TRIS_NiCl2.0_00011	3	4.73814e-08	3.47743e-08	3.43991e-08	-1.12363e+08	-5.51729e+07	0.799408	6.76718e-09	4.53218e-09	3.61633e-17	8.07275e-26	1.55516e-08	2.33505e-09	1.2851e-09	5.63948e-09	1.2264e-09	1.04469e-08	7.08646e-26	609	9.2926e-17	1.18809e-25	0
233	TRIS_NiCL2	20210810_NDP52_TRIS_NiCl2.0_00011	4	9.47303e-08	1.17573e-07	3.57346e-08	-9.09663e+07	-2.64408e+07	0.120334	1.18666e-08	6.72565e-09	9.3689e-17	3.43197e-25	3.01187e-08	3.78225e-09	1.8048e-09	9.9694e-09	1.74764e-09	1.35596e-08	3.11187e-25	1592	2.4292e-16	4.36997e-25	0
234	TRIS_NiCL2	20210810_NDP52_TRIS_NiCl2.0_00011	5	1.42262e-07	1.64505e-07	4.5371e-08	-2.61008e+07	-1.23559e+07	-0.901689	9.63228e-09	6.38047e-09	2.88391e-17	1.08805e-25	2.74357e-08	2.70224e-09	1.12347e-09	7.88376e-09	1.00012e-09	9.94369e-09	9.10681e-26	999	1.52435e-16	1.69114e-25	0
235	TRIS_NiCL2	20210810_NDP52_TRIS_NiCl2.0_00011	6	7.45911e-08	8.27296e-08	5.32525e-08	-8.63882e+07	-1.72206e+07	-0.474253	9.24337e-09	3.88309e-09	2.68555e-17	7.22413e-26	2.50305e-08	2.29408e-09	1.10573e-09	6.98484e-09	1.00006e-09	9.33507e-09	5.99909e-26	674	1.02844e-16	1.12641e-25	0
236	TRIS_NiCL2	20210810_NDP52_TRIS_NiCl2.0_00011	7	5.48703e-08	4.26177e-08	5.70137e-08	-9.44963e+07	2.63245e+06	0.280034	6.66271e-09	2.65253e-09	1.2207e-17	2.19638e-26	1.4595e-08	1.61429e-09	8.86586e-10	3.82721e-09	8.34061e-10	6.64672e-09	1.62706e-26	301	4.5929e-17	3.99525e-26	0
237	TRIS_NiCL2	20210810_NDP52_TRIS_NiCl2.0_00011	8	9.84633e-08	1.63764e-07	6.16221e-08	-5.24226e+07	-2.30215e+07	0.197343	1.04314e-08	5.00051e-09	4.30298e-17	1.58885e-25	2.378e-08	3.28961e-09	1.48182e-09	7.92812e-09	1.34567e-09	1.28856e-08	1.36828e-25	938	1.43127e-16	2.10187e-25	0
238	TRIS_NiCL2	20210810_NDP52_TRIS_NiCl2.0_00011	9	7.11033e-08	1.20846e-07	6.27957e-08	-2.55616e+07	-5.78563e+06	-0.205191	5.61651e-09	3.41606e-09	1.09863e-17	2.42664e-26	1.4219e-08	1.65324e-09	8.70901e-10	3.95321e-09	8.3202e-10	8.04503e-09	1.64777e-26	323	4.92859e-17	4.17386e-26	0
239	TRIS_NiCL2	20210810_NDP52_TRIS_NiCl2.0_00011	10	7.84026e-08	6.87605e-08	6.34737e-08	-1.67841e+08	-9.7124e+06	-0.119118	1.0549e-08	3.03189e-09	2.33459e-17	6.76431e-26	2.23886e-08	2.50756e-09	1.21733e-09	6.71394e-09	1.15842e-09	7.84276e-09	5.6439e-26	539	8.22449e-17	9.86272e-26	0
240	TRIS_NiCL2	20210810_NDP52_TRIS_NiCl2.0_00011	11	6.46637e-08	9.04053e-08	6.9534e-08	-7.68611e+07	-5.44146e+07	-1.27479	6.75877e-09	5.93738e-09	2.30408e-17	1.14002e-25	1.52143e-08	3.38157e-09	1.37161e-09	6.21787e-09	1.29467e-09	1.32812e-08	1.02035e-25	785	1.19781e-16	1.63537e-25	0
241	TRIS_NiCL2	20210810_NDP52_TRIS_NiCl2.0_00011	12	1.20678e-07	7.07087e-08	7.47313e-08	-3.38437e+07	-5.24131e+06	-0.180254	8.73571e-09	4.57214e-09	1.14441e-17	4.79305e-26	2.03012e-08	2.43806e-09	9.30327e-10	5.6227e-09	7.83148e-10	6.48605e-09	3.85722e-26	628	9.58252e-17	8.76102e-26	0
242	TRIS_NiCL2	20210810_NDP52_TRIS_NiCl2.0_00011	13	1.61659e-07	8.28028e-08	8.7373e-08	-4.95035e+06	-151241	0.288958	1.15609e-08	6.66631e-09	1.98364e-17	1.09147e-25	3.00375e-08	2.92035e-09	1.08144e-09	8.40459e-09	9.43859e-10	1.65327e-08	9.20256e-26	1086	1.6571e-16	1.76904e-25	0
243	TRIS_NiCL2	20210810_NDP52_TRIS_NiCl2.0_00011	14	9.23081e-08	2.43264e-08	9.81735e-08	-1.11859e+08	-1.31188e+07	-0.460519	1.14189e-08	4.11759e-09	4.88281e-17	1.11765e-25	2.597e-08	2.33313e-09	1.23025e-09	7.45885e-09	1.17989e-09	1.06563e-08	9.57585e-26	887	1.35345e-16	1.65178e-25	0
244	TRIS_NiCL2	20210810_NDP52_TRIS_NiCl2.0_00011	15	1.39405e-07	6.9932e-08	1.01648e-07	-1.08711e+07	-105746	-0.396588	1.16886e-08	8.85682e-09	6.11877e-17	2.29902e-25	2.90353e-08	2.80193e-09	1.25345e-09	8.89893e-09	1.1981e-09	1.98407e-08	2.03064e-25	1814	2.76794e-16	3.45001e-25	0
245	TRIS_NiCL2	20210810_NDP52_TRIS_NiCl2.0_00011	16	7.77324e-08	1.06992e-07	1.14695e-07	-6.00221e+07	-3.1489e+07	-0.172989	8.5916e-09	6.68476e-09	5.9967e-17	2.08694e-25	2.16083e-08	3.59766e-09	1.68108e-09	7.64121e-09	1.64732e-09	1.48053e-08	1.91539e-25	1080	1.64795e-16	2.75892e-25	0
246	TRIS_NiCL2	20210810_NDP52_TRIS_NiCl2.0_00011	17	5.47755e-08	1.38728e-07	1.24359e-07	-1.37417e+08	-3.20326e+07	0.186272	6.87193e-09	3.69913e-09	1.90735e-17	5.4788e-26	1.78537e-08	2.46495e-09	1.19273e-09	5.32504e-09	1.10278e-09	8.93456e-09	4.64276e-26	458	6.98853e-17	8.24991e-26	0
247	TRIS_NiCL2	20210810_NDP52_TRIS_NiCl2.0_00011	18	6.41113e-08	1.78565e-07	1.27032e-07	-4.46557e+07	-6.2179e+06	0.31392	6.94114e-09	2.61732e-09	8.54492e-18	1.98065e-26	1.69596e-08	1.60322e-09	8.35695e-10	4.42494e-09	7.6483e-10	6.7589e-09	1.4272e-26	311	4.74548e-17	3.87134e-26	0
248	TRIS_NiCL2	20210810_NDP52_TRIS_NiCl2.0_00011	19	9.27102e-08	9.45412e-08	1.29614e-07	-5.14748e+07	-2.29035e+07	0.455878	8.71763e-09	5.25389e-09	3.17383e-17	1.26877e-25	2.39845e-08	3.55685e-09	1.44907e-09	6.84153e-09	1.19481e-09	1.28906e-08	1.09854e-25	782	1.19324e-16	1.71486e-25	0
249	TRIS_NiCL2	20210810_NDP52_TRIS_NiCl2.0_00011	20	4.42009e-08	4.26156e-08	1.34461e-07	-9.59066e+07	-4.08601e+07	1.27166	4.76691e-09	3.8201e-09	1.58691e-17	3.06468e-26	1.19827e-08	1.85492e-09	1.00748e-09	4.35097e-09	9.71253e-10	8.20312e-09	2.49178e-26	339	5.17273e-17	5.15401e-26	0
250	TRIS_NiCL2	20210810_NDP52_TRIS_NiCl2.0_00011	21	7.37706e-08	3.69311e-08	1.60855e-07	-9.90727e+07	-4.36556e+07	0.478761	8.5902e-09	5.72035e-09	5.18799e-17	1.57075e-25	2.17105e-08	3.0706e-09	1.4825e-09	7.41577e-09	1.36871e-09	1.25396e-08	1.4161e-25	963	1.46942e-16	2.16842e-25	0
251	TRIS_NiCL2	20210810_NDP52_TRIS_NiCl2.0_00011	22	1.34946e-07	6.18522e-08	1.86143e-07	-5.3751e+07	-8.46648e+06	-1.06673	1.44983e-08	5.89564e-09	8.56018e-17	2.20069e-25	2.98132e-08	2.5887e-09	1.29412e-09	9.33424e-09	1.256e-09	1.57812e-08	1.93962e-25	1642	2.50549e-16	3.22375e-25	0
252	TRIS_NiCL2	20210810_NDP52_TRIS_NiCl2.0_00011	23	9.21578e-08	1.07387e-07	1.8948e-07	-4.37639e+07	-9.17278e+06	-1.28771	7.73567e-09	6.45929e-09	4.80652e-17	1.13167e-25	2.07326e-08	2.26381e-09	1.1915e-09	6.87654e-09	1.13252e-09	1.47472e-08	9.60323e-26	942	1.43738e-16	1.69772e-25	0
253	TRIS_NiCL2	20210810_NDP52_TRIS_NiCl2.0_00012	1	5.96526e-08	1.57411e-07	9.10571e-09	-1.10926e+08	-7.07774e+07	0.392322	7.71316e-09	6.6226e-09	5.52368e-17	2.10965e-25	1.76647e-08	3.39564e-09	1.75488e-09	7.22437e-09	1.61257e-09	1.32812e-08	1.88033e-25	1035	1.57928e-16	2.7613e-25	0
254	TRIS_NiCL2	20210810_NDP52_TRIS_NiCl2.0_00012	2	4.49822e-08	1.74764e-07	2.23092e-08	-8.00326e+07	-5.28146e+07	-0.309557	5.55776e-09	5.44341e-09	2.83813e-17	7.30258e-26	1.32179e-08	2.26225e-09	1.21945e-09	5.48119e-09	1.19434e-09	1.13281e-08	6.06859e-26	610	9.30786e-17	1.12852e-25	0
255	TRIS_NiCL2	20210810_NDP52_TRIS_NiCl2.0_00012	3	6.04731e-08	3.49476e-08	3.66243e-08	-6.50259e+07	-2.17185e+07	0.0996482	6.88296e-09	5.2321e-09	3.28064e-17	8.68217e-26	2.05515e-08	2.5883e-09	1.3234e-09	6.75392e-09	1.3032e-09	1.17743e-08	7.7851e-26	674	1.02844e-16	1.35276e-25	0
256	TRIS_NiCL2	20210810_NDP52_TRIS_NiCl2.0_00012	4	6.50821e-08	1.16988e-07	4.12166e-08	-8.03246e+07	-5.4834e+07	0.638385	7.73344e-09	6.53891e-09	5.84412e-17	1.80247e-25	1.77681e-08	3.1748e-09	1.62149e-09	7.15067e-09	1.61241e-09	1.40625e-08	1.6483e-25	1026	1.56555e-16	2.52945e-25	0
257	TRIS_NiCL2	20210810_NDP52_TRIS_NiCl2.0_00012	5	8.44793e-08	8.51913e-08	4.69896e-08	-2.24622e+08	-4.4942e+06	0.133772	1.38062e-08	2.7553e-09	2.59399e-17	1.02589e-25	3.11056e-08	3.17797e-09	1.43257e-09	8.02752e-09	1.28652e-09	7.60359e-09	8.71196e-26	668	1.01929e-16	1.44217e-25	0
258	TRIS_NiCL2	20210810_NDP52_TRIS_NiCl2.0_00012	6	4.07916e-08	1.68261e-07	5.1263e-08	-3.45626e+08	-7.53999e+07	0.276072	6.4028e-09	2.77161e-09	1.54114e-17	5.39374e-26	1.55957e-08	3.01312e-09	1.44338e-09	4.7546e-09	1.367e-09	6.3145e-09	4.5876e-26	345	5.26428e-17	7.52719e-26	0
259	TRIS_NiCL2	20210810_NDP52_TRIS_NiCl2.0_00012	7	9.91498e-08	1.56471e-07	6.11776e-08	-6.5042e+07	-5.68976e+06	0.301379	1.26039e-08	4.30229e-09	4.0741e-17	1.24864e-25	2.88983e-08	2.49522e-09	1.21813e-09	7.73453e-09	1.14679e-09	1.07647e-08	1.02521e-25	1037	1.58234e-16	1.91073e-25	0
260	TRIS_NiCL2	20210810_NDP52_TRIS_NiCl2.0_00012	8	8.27272e-08	1.09588e-07	6.33457e-08	-1.93435e+08	-8.87264e+06	0.15159	1.49656e-08	2.939e-09	4.39453e-17	1.47831e-25	3.42549e-08	3.39713e-09	1.62973e-09	9.07801e-09	1.59211e-09	7.34702e-09	1.27162e-25	788	1.20239e-16	1.9426e-25	0
261	TRIS_NiCL2	20210810_NDP52_TRIS_NiCl2.0_00012	9	1.13686e-07	2.21861e-08	6.96057e-08	-1.17135e+08	-6.81753e+06	0.0477356	1.56075e-08	2.87442e-09	1.58691e-17	8.39684e-26	3.45168e-08	3.13242e-09	1.15406e-09	9.14441e-09	9.62325e-10	7.89454e-09	6.80058e-26	769	1.1734e-16	1.33668e-25	0
262	TRIS_NiCL2	20210810_NDP52_TRIS_NiCl2.0_00012	10	6.53109e-08	9.39658e-08	7.33792e-08	-8.53124e+07	-5.41096e+07	-0.896145	7.32726e-09	5.66139e-09	1.98364e-17	1.21253e-25	1.79262e-08	3.84674e-09	1.44668e-09	6.53989e-09	1.37421e-09	1.1537e-08	1.09557e-25	818	1.24817e-16	1.79827e-25	0
263	TRIS_NiCL2	20210810_NDP52_TRIS_NiCl2.0_00012	11	1.73133e-07	6.82566e-08	7.91968e-08	-3.35641e+07	-3.30981e+06	-0.301259	1.39482e-08	4.59288e-09	1.14441e-17	7.28829e-26	3.69363e-08	2.6016e-09	9.47798e-10	8.83531e-09	8.2466e-10	1.39989e-08	5.62191e-26	984	1.50146e-16	1.40019e-25	0
264	TRIS_NiCL2	20210810_NDP52_TRIS_NiCl2.0_00012	12	4.09811e-08	1.25493e-07	7.55618e-08	-1.76497e+08	-4.01553e+07	0.0733301	5.77836e-09	2.61723e-09	1.12915e-17	2.6738e-26	1.26517e-08	2.11119e-09	1.06888e-09	4.16358e-09	9.68072e-10	6.22433e-09	2.20646e-26	291	4.44031e-17	4.69015e-26	0
265	TRIS_NiCL2	20210810_NDP52_TRIS_NiCl2.0_00012	13	8.01154e-08	8.06031e-08	9.02917e-08	-2.30091e+08	-1.33074e+07	-0.151315	9.96582e-09	2.6819e-09	1.25122e-17	4.89994e-26	2.35544e-08	3.19571e-09	1.20094e-09	6.03012e-09	9.18654e-10	6.92534e-09	4.17212e-26	436	6.65283e-17	7.88321e-26	0
266	TRIS_NiCL2	20210810_NDP52_TRIS_NiCl2.0_00012	14	1.22793e-07	2.26259e-08	1.01803e-07	-8.33708e+07	-6.18982e+06	0.0672596	1.21282e-08	3.29309e-09	8.39233e-18	5.89012e-26	3.13378e-08	2.9766e-09	1.03513e-09	7.92398e-09	9.00562e-10	5.46875e-09	4.5082e-26	651	9.93347e-17	1.00823e-25	0
267	TRIS_NiCL2	20210810_NDP52_TRIS_NiCl2.0_00012	15	5.06797e-08	1.82057e-07	1.05728e-07	-1.75212e+08	-3.41451e+07	-0.270675	5.38254e-09	2.85922e-09	1.05286e-17	3.1054e-26	1.44953e-08	2.46591e-09	1.17231e-09	4.168e-09	1.05587e-09	6.44235e-09	2.35516e-26	263	4.01306e-17	4.59949e-26	0
268	TRIS_NiCL2	20210810_NDP52_TRIS_NiCl2.0_00012	16	1.1161e-07	3.03473e-08	1.11999e-07	-7.26247e+06	3.09891e+07	0.149031	7.67132e-09	5.24548e-09	1.96838e-17	7.38989e-26	1.92955e-08	2.6825e-09	1.16282e-09	5.27603e-09	1.04026e-09	6.5469e-09	5.92801e-26	666	1.01624e-16	1.16086e-25	0
269	TRIS_NiCL2	20210810_NDP52_TRIS_NiCl2.0_00012	17	1.28089e-07	1.14889e-07	1.16964e-07	-2.80863e+07	-1.57098e+07	-0.0281884	1.17086e-08	8.28695e-09	7.93457e-17	3.64476e-25	3.27054e-08	3.94667e-09	1.75568e-09	1.01111e-08	1.71032e-09	1.96878e-08	3.29423e-25	1814	2.76794e-16	4.8387e-25	0
270	TRIS_NiCL2	20210810_NDP52_TRIS_NiCl2.0_00012	18	5.97866e-08	7.16212e-08	1.13934e-07	-7.72398e+07	-6.83794e+06	-0.194464	7.52523e-09	2.50808e-09	1.02234e-17	1.83556e-26	1.84092e-08	1.4321e-09	8.3281e-10	4.92178e-09	7.85807e-10	5.73316e-09	1.29401e-26	327	4.98962e-17	4.08362e-26	0
271	TRIS_NiCL2	20210810_NDP52_TRIS_NiCl2.0_00012	19	5.37262e-08	1.49564e-07	1.24169e-07	-1.16001e+08	-5.60112e+07	-0.446287	6.95809e-09	5.28924e-09	4.34875e-17	1.1104e-25	1.51691e-08	2.78799e-09	1.44651e-09	6.09798e-09	1.47362e-09	1.1441e-08	1.00136e-25	745	1.13678e-16	1.63759e-25	0
272	TRIS_NiCL2	20210810_NDP52_TRIS_NiCl2.0_00012	20	5.21082e-08	3.14334e-08	1.21339e-07	-1.09354e+08	-1.21449e+07	-0.1335	7.31911e-09	2.79804e-09	1.05286e-17	2.93448e-26	1.82385e-08	2.0432e-09	1.00161e-09	5.1636e-09	9.35204e-10	7.96542e-09	2.37411e-26	361	5.50842e-17	5.45054e-26	0
273	TRIS_NiCL2	20210810_NDP52_TRIS_NiCl2.0_00012	21	4.64106e-08	1.26097e-07	1.29228e-07	-1.38488e+08	-9.24319e+07	-0.364226	6.21533e-09	5.40993e-09	5.15747e-17	1.19982e-25	1.38713e-08	2.63392e-09	1.60957e-09	5.7901e-09	1.59469e-09	1.10569e-08	1.08446e-25	682	1.04065e-16	1.66851e-25	0
274	TRIS_NiCL2	20210810_NDP52_TRIS_NiCl2.0_00012	22	9.90157e-08	7.56218e-08	1.44046e-07	-9.1237e+07	-2.319e+07	0.43104	9.78956e-09	5.111e-09	3.34167e-17	1.56661e-25	2.56775e-08	3.6044e-09	1.55131e-09	7.45824e-09	1.4732e-09	1.30634e-08	1.40607e-25	938	1.43127e-16	2.20454e-25	0
275	TRIS_NiCL2	20210810_NDP52_TRIS_NiCl2.0_00012	23	6.0836e-08	1.48655e-08	1.39097e-07	-1.57274e+08	4.15425e+06	-0.175864	1.10174e-08	1.69128e-09	8.39233e-18	2.82266e-26	2.40861e-08	2.13085e-09	9.93655e-10	6.06744e-09	8.82842e-10	4.3606e-09	2.10377e-26	333	5.08118e-17	4.94135e-26	0
276	TRIS_NiCL2	20210810_NDP52_TRIS_NiCl2.0_00012	24	3.19135e-08	3.8125e-08	1.48442e-07	-2.98116e+08	-8.83499e+07	0.0416139	5.22627e-09	2.72944e-09	1.92261e-17	4.00486e-26	1.14886e-08	2.30822e-09	1.33491e-09	4.02807e-09	1.33105e-09	5.46875e-09	3.26212e-26	280	4.27246e-17	5.64558e-26	0
277	TRIS_NiCL2	20210810_NDP52_TRIS_NiCl2.0_00012	25	4.23148e-08	1.13385e-08	1.50611e-07	-8.69976e+07	375919	-0.258626	6.01464e-09	2.48528e-09	1.14441e-17	3.06556e-26	1.37609e-08	2.25134e-09	1.16549e-09	3.96864e-09	1.11677e-09	5.58335e-09	2.34713e-26	264	4.02832e-17	4.60368e-26	0
278	TRIS_NiCL2	20210810_NDP52_TRIS_NiCl2.0_00012	26	1.23519e-07	1.26925e-07	1.72449e-07	-5.72089e+07	-4.44338e+06	-0.321373	1.69694e-08	4.02751e-09	5.00488e-17	1.4529e-25	3.60773e-08	2.37732e-09	1.17513e-09	1.00267e-08	1.09368e-09	9.54671e-09	1.14088e-25	1235	1.88446e-16	2.19343e-25	0
279	TRIS_NiCL2	20210810_NDP52_TRIS_NiCl2.0_00012	27	5.26999e-08	1.44829e-08	1.88692e-07	-3.79635e+08	-4.01025e+07	-0.0573762	7.92871e-09	2.722e-09	3.0365e-17	8.1693e-26	1.85619e-08	3.01688e-09	1.65946e-09	5.55901e-09	1.72782e-09	5.46875e-09	6.8808e-26	420	6.40869e-17	1.05072e-25	0
280	TRIS_NiCL2	20210810_NDP52_TRIS_NiCl2.0_00012	28	3.78954e-08	1.74118e-07	1.9171e-07	-1.48757e+08	-8.78243e+07	0.526805	5.18601e-09	4.14019e-09	2.89917e-17	6.64707e-26	1.22659e-08	2.53763e-09	1.41819e-09	4.70179e-09	1.42917e-09	8.37709e-09	5.5677e-26	432	6.5918e-17	9.28197e-26	0
281	TRIS_NiCL2	20210810_NDP52_TRIS_NiCl2.0_00015	1	7.65883e-08	1.33413e-07	1.05163e-08	-2.42942e+07	-6.03233e+06	0.149476	9.50831e-09	7.45274e-09	5.81741e-17	1.33248e-25	2.35187e-08	2.16701e-09	1.26497e-09	8.38827e-09	1.21296e-09	1.77638e-08	1.04721e-25	201	1.91689e-16	2.38683e-25	0
282	TRIS_NiCL2	20210810_NDP52_TRIS_NiCl2.0_00015	2	6.00155e-08	1.89187e-07	1.24512e-08	-6.35751e+07	-3.42708e+07	-0.593055	8.29057e-09	6.71849e-09	6.00815e-17	1.84638e-25	2.09677e-08	3.09917e-09	1.63283e-09	7.63167e-09	1.55714e-09	1.44479e-08	1.54188e-25	176	1.67847e-16	2.71001e-25	0
283	TRIS_NiCL2	20210810_NDP52_TRIS_NiCl2.0_00015	3	5.3584e-08	2.7119e-07	1.23568e-08	-8.14457e+07	-5.82766e+07	0.0446596	8.23065e-09	6.56081e-09	6.77109e-17	1.74118e-25	1.83479e-08	2.82408e-09	1.5818e-09	7.44518e-09	1.56176e-09	1.26953e-08	1.47802e-25	176	1.67847e-16	2.62757e-25	0
284	TRIS_NiCL2	20210810_NDP52_TRIS_NiCl2.0_00015	4	7.66864e-08	8.12189e-08	2.33452e-08	-8.43683e+07	-2.0091e+07	0.0671865	1.12905e-08	6.23751e-09	6.58035e-17	2.51865e-25	2.70104e-08	3.44165e-09	1.70748e-09	9.01428e-09	1.54411e-09	1.25014e-08	2.0669e-25	217	2.06947e-16	3.48852e-25	0
285	TRIS_NiCL2	20210810_NDP52_TRIS_NiCl2.0_00015	5	1.87761e-07	3.5535e-08	3.86559e-08	-3.18866e+06	-61469.7	0.545409	2.08582e-08	1.02912e-08	1.67847e-16	2.95382e-25	4.32563e-08	1.92323e-09	1.16399e-09	1.35139e-08	1.10912e-09	2.79508e-08	2.32643e-25	526	5.01633e-16	5.76257e-25	0
286	TRIS_NiCL2	20210810_NDP52_TRIS_NiCl2.0_00015	6	5.3584e-08	2.88898e-07	3.46622e-08	-9.15525e+07	-4.05123e+07	-0.460703	8.28652e-09	6.36043e-09	4.57764e-17	1.42005e-25	1.86572e-08	2.84319e-09	1.4595e-09	7.31968e-09	1.26987e-09	1.33253e-08	1.2266e-25	169	1.61171e-16	2.33128e-25	0
287	TRIS_NiCL2	20210810_NDP52_TRIS_NiCl2.0_00015	7	4.55346e-08	8.38973e-08	4.24426e-08	-1.14001e+08	-6.20992e+07	0.423459	7.32584e-09	5.46886e-09	5.05447e-17	1.28979e-25	1.66875e-08	2.86953e-09	1.60267e-09	6.38541e-09	1.50104e-09	1.17187e-08	1.09671e-25	129	1.23024e-16	1.94686e-25	0
288	TRIS_NiCL2	20210810_NDP52_TRIS_NiCl2.0_00015	8	5.49651e-08	6.28462e-08	4.68395e-08	-3.76916e+07	-2.20196e+07	-0.0961223	6.7652e-09	5.33993e-09	3.62396e-17	5.87818e-26	1.95556e-08	1.74085e-09	1.09172e-09	6.26069e-09	1.05322e-09	1.17187e-08	4.03549e-26	110	1.04904e-16	1.12201e-25	0
289	TRIS_NiCL2	20210810_NDP52_TRIS_NiCl2.0_00015	9	1.0117e-07	2.62296e-07	5.13754e-08	-4.03733e+07	-8.39333e+06	0.347358	1.39466e-08	6.79169e-09	9.53674e-17	2.32591e-25	3.43467e-08	2.48561e-09	1.3688e-09	1.01837e-08	1.32711e-09	1.75781e-08	1.81517e-25	286	2.72751e-16	3.68271e-25	0
290	TRIS_NiCL2	20210810_NDP52_TRIS_NiCl2.0_00015	10	9.53105e-08	3.68019e-07	5.24424e-08	-3.92871e+07	-5.80209e+06	-0.597753	1.18191e-08	6.30609e-09	4.29153e-17	1.96062e-25	3.05868e-08	3.29843e-09	1.56373e-09	8.63355e-09	1.46429e-09	1.46992e-08	1.59569e-25	199	1.89781e-16	2.90384e-25	0
291	TRIS_NiCL2	20210810_NDP52_TRIS_NiCl2.0_00015	11	7.19712e-08	1.61342e-07	5.46431e-08	-5.3849e+07	-1.51987e+07	-0.039495	1.07169e-08	4.86649e-09	3.52859e-17	9.21645e-26	2.45892e-08	2.41449e-09	1.21312e-09	7.72086e-09	1.06419e-09	1.36719e-08	7.45646e-26	154	1.46866e-16	1.75388e-25	0
292	TRIS_NiCL2	20210810_NDP52_TRIS_NiCl2.0_00015	12	8.72611e-08	2.9045e-07	5.8493e-08	-3.31329e+07	-4.08256e+06	-0.606759	1.14754e-08	4.29307e-09	2.28882e-17	7.13537e-26	3.10203e-08	2.06832e-09	1.09655e-09	7.76111e-09	9.77864e-10	1.05469e-08	4.46453e-26	126	1.20163e-16	1.27152e-25	0
293	TRIS_NiCL2	20210810_NDP52_TRIS_NiCl2.0_00015	13	4.82967e-08	9.78875e-08	6.62778e-08	-5.48202e+07	-1.97891e+07	1.27905	6.9986e-09	5.21844e-09	3.43323e-17	7.09572e-26	1.54408e-08	2.04981e-09	1.19939e-09	5.91429e-09	1.11944e-09	1.19174e-08	5.32857e-26	114	1.08719e-16	1.28219e-25	0
294	TRIS_NiCL2	20210810_NDP52_TRIS_NiCl2.0_00015	14	9.94537e-08	4.46756e-07	7.18373e-08	-3.31509e+07	682185	1.46097	1.30326e-08	7.49886e-09	8.2016e-17	2.47949e-25	2.79645e-08	2.85262e-09	1.48844e-09	9.39309e-09	1.38813e-09	1.88841e-08	2.06548e-25	277	2.64168e-16	3.8792e-25	0
295	TRIS_NiCL2	20210810_NDP52_TRIS_NiCl2.0_00015	15	5.25381e-08	1.65285e-07	6.97516e-08	-8.76959e+07	-1.81841e+07	0.24257	8.50127e-09	4.52709e-09	5.34058e-17	8.21677e-26	1.94579e-08	1.85153e-09	1.236e-09	6.37165e-09	1.20881e-09	9.76562e-09	6.05356e-26	121	1.15395e-16	1.39996e-25	0
296	TRIS_NiCL2	20210810_NDP52_TRIS_NiCl2.0_00015	16	9.30223e-08	3.05698e-07	7.88776e-08	-3.43142e+07	-1.43942e+07	-0.180314	1.32372e-08	7.47223e-09	8.58307e-17	3.0524e-25	3.22118e-08	3.09155e-09	1.58798e-09	1.03506e-08	1.53981e-09	1.6524e-08	2.53456e-25	303	2.88963e-16	4.53481e-25	0
297	TRIS_NiCL2	20210810_NDP52_TRIS_NiCl2.0_00015	17	7.39243e-08	1.10362e-07	7.57487e-08	-9.24945e+07	-2.40334e+06	0.214026	1.33502e-08	3.54623e-09	4.29153e-17	8.46218e-26	2.98771e-08	2.08025e-09	1.19505e-09	8.55265e-09	1.1497e-09	8.61838e-09	6.21585e-26	135	1.28746e-16	1.5033e-25	0
298	TRIS_NiCL2	20210810_NDP52_TRIS_NiCl2.0_00015	18	6.16335e-08	1.59855e-07	8.28007e-08	-3.16798e+07	-1.96809e+07	-0.708019	8.79332e-09	7.16286e-09	8.58307e-17	1.43061e-25	2.16832e-08	2.05272e-09	1.31232e-09	8.02958e-09	1.28712e-09	1.46484e-08	1.15261e-25	198	1.88828e-16	2.45063e-25	0
299	TRIS_NiCL2	20210810_NDP52_TRIS_NiCl2.0_00015	19	1.13935e-07	4.43022e-07	9.46666e-08	-4.22741e+07	-5.95345e+06	-0.50619	1.86321e-08	6.16123e-09	8.4877e-17	3.57761e-25	4.1547e-08	3.40884e-09	1.6173e-09	1.16297e-08	1.50035e-09	1.57689e-08	2.947e-25	342	3.26157e-16	5.20789e-25	0
300	TRIS_NiCL2	20210810_NDP52_TRIS_NiCl2.0_00015	20	5.2203e-08	3.18283e-07	9.78857e-08	-8.66555e+07	-4.42641e+07	0.0129036	8.50177e-09	6.05014e-09	7.15256e-17	1.83324e-25	1.79539e-08	2.84812e-09	1.67141e-09	7.2094e-09	1.57587e-09	1.26953e-08	1.52254e-25	166	1.5831e-16	2.61104e-25	0
301	TRIS_NiCL2	20210810_NDP52_TRIS_NiCl2.0_00015	21	1.01881e-07	9.87666e-08	1.08635e-07	-4.01464e+07	-7.8637e+06	1.38616	1.30267e-08	7.491e-09	1.15395e-16	2.91671e-25	2.65654e-08	2.74327e-09	1.55623e-09	9.59652e-09	1.57125e-09	1.91556e-08	2.43965e-25	303	2.88963e-16	4.43543e-25	0
302	TRIS_NiCL2	20210810_NDP52_TRIS_NiCl2.0_00015	22	5.91083e-08	3.60778e-07	1.0546e-07	-4.31583e+07	-1.02946e+07	-0.733329	9.69378e-09	5.64376e-09	5.53131e-17	1.08475e-25	2.19455e-08	1.95062e-09	1.20676e-09	7.6391e-09	1.14116e-09	1.36719e-08	8.28993e-26	173	1.64986e-16	1.96209e-25	0
303	TRIS_NiCL2	20210810_NDP52_TRIS_NiCl2.0_00015	23	6.01543e-08	1.67499e-08	1.09518e-07	-5.49512e+07	-2.79595e+07	0.657814	7.98187e-09	7.29186e-09	6.00815e-17	1.78033e-25	2.01324e-08	2.95098e-09	1.59291e-09	7.58998e-09	1.53713e-09	1.57825e-08	1.52691e-25	181	1.72615e-16	2.71612e-25	0
304	TRIS_NiCL2	20210810_NDP52_TRIS_NiCl2.0_00015	24	7.0255e-08	1.97043e-07	1.20296e-07	-3.06015e+07	-8.47866e+06	-1.36009	9.0627e-09	6.10031e-09	5.34058e-17	1.12202e-25	1.95312e-08	2.2405e-09	1.27998e-09	6.74438e-09	1.22194e-09	1.54648e-08	8.52654e-26	158	1.50681e-16	1.8893e-25	0
305	TRIS_NiCL2	20210810_NDP52_TRIS_NiCl2.0_00015	25	4.02473e-08	5.51375e-08	1.2456e-07	-5.9735e+07	-5.64766e+07	-0.279909	5.87584e-09	5.39774e-09	4.00543e-17	7.13872e-26	1.36019e-08	2.01639e-09	1.27729e-09	5.56757e-09	1.26313e-09	1.07422e-08	5.51791e-26	102	9.72748e-17	1.22164e-25	0
306	TRIS_NiCL2	20210810_NDP52_TRIS_NiCl2.0_00015	26	8.40657e-08	7.78596e-08	1.30695e-07	-8.17426e+06	-2.17805e+06	1.23603	1.22085e-08	5.44491e-09	1.71661e-17	7.43383e-26	2.36199e-08	1.74581e-09	9.90401e-10	7.71606e-09	9.59738e-10	1.35879e-08	4.94672e-26	184	1.75476e-16	1.69963e-25	0
307	TRIS_NiCL2	20210810_NDP52_TRIS_NiCl2.0_00015	27	5.08219e-08	2.95637e-07	1.25654e-07	-8.11727e+07	-2.14303e+07	-0.19457	8.60362e-09	4.1618e-09	4.3869e-17	8.01798e-26	1.92361e-08	2.02716e-09	1.26836e-09	6.51541e-09	1.23779e-09	8.78906e-09	5.89537e-26	112	1.06812e-16	1.32666e-25	0
308	TRIS_NiCL2	20210810_NDP52_TRIS_NiCl2.0_00015	28	5.08219e-08	4.32373e-07	1.32312e-07	-1.04485e+08	-5.70457e+07	0.0281935	8.37911e-09	5.75856e-09	4.76837e-17	1.60679e-25	1.8529e-08	3.13014e-09	1.61731e-09	7.03898e-09	1.53504e-09	1.17187e-08	1.35065e-25	156	1.48773e-16	2.38036e-25	0
309	TRIS_NiCL2	20210810_NDP52_TRIS_NiCl2.0_00015	29	7.13991e-08	1.69434e-07	1.36452e-07	-6.86738e+07	-7.87302e+06	-1.10237	1.15403e-08	5.81718e-09	6.29425e-17	1.67083e-25	2.48976e-08	2.50701e-09	1.38454e-09	8.317e-09	1.37108e-09	1.29703e-08	1.36697e-25	212	2.02179e-16	2.76322e-25	0
310	TRIS_NiCL2	20210810_NDP52_TRIS_NiCl2.0_00015	30	8.7735e-08	2.31539e-07	1.3603e-07	-2.13698e+07	-1.89937e+07	-0.560983	1.02009e-08	9.88649e-09	9.91821e-17	2.67042e-25	2.44921e-08	2.77642e-09	1.46379e-09	9.9662e-09	1.39029e-09	2.14844e-08	2.32248e-25	317	3.02315e-16	4.39439e-25	0
311	TRIS_NiCL2	20210810_NDP52_TRIS_NiCl2.0_00015	31	1.27173e-07	1.17104e-07	1.45871e-07	-1.25944e+07	-3.56066e+06	0.914982	1.52959e-08	8.31231e-09	1.05858e-16	2.09008e-25	4.08875e-08	2.09336e-09	1.2184e-09	1.22983e-08	1.17299e-09	2.22621e-08	1.68478e-25	343	3.2711e-16	3.93398e-25	0
312	TRIS_NiCL2	20210810_NDP52_TRIS_NiCl2.0_00015	32	6.13965e-08	2.9054e-07	1.41466e-07	-4.27853e+07	-1.74458e+07	0.430063	8.57755e-09	5.85589e-09	5.24521e-17	1.12518e-25	1.89614e-08	2.09213e-09	1.26484e-09	7.14942e-09	1.18478e-09	1.26953e-08	8.41469e-26	158	1.50681e-16	1.87683e-25	0
313	TRIS_NiCL2	20210810_NDP52_TRIS_NiCl2.0_00015	33	9.36925e-08	6.35112e-08	1.44881e-07	-3.19643e+07	-1.24153e+06	-0.104144	1.40926e-08	4.58178e-09	4.57764e-17	1.2753e-25	3.05244e-08	2.14082e-09	1.20143e-09	8.01331e-09	1.14277e-09	1.06803e-08	8.34286e-26	183	1.74522e-16	2.03049e-25	0
314	TRIS_NiCL2	20210810_NDP52_TRIS_NiCl2.0_00015	34	8.71629e-08	3.54794e-07	1.57023e-07	-2.29606e+07	-3.25704e+06	-1.35602	1.29877e-08	5.67443e-09	4.76837e-17	1.21204e-25	2.62039e-08	2.11282e-09	1.15848e-09	8.47378e-09	1.08331e-09	1.44055e-08	9.06612e-26	209	1.99318e-16	2.27228e-25	0
315	TRIS_NiCL2	20210810_NDP52_TRIS_NiCl2.0_00015	35	1.11074e-07	2.97317e-07	1.58622e-07	-1.62646e+07	-602584	0.995872	1.19212e-08	6.7956e-09	3.8147e-17	1.45325e-25	2.62948e-08	2.81832e-09	1.28069e-09	8.27634e-09	1.11211e-09	2.05499e-08	1.13659e-25	211	2.01225e-16	2.53182e-25	0
316	TRIS_NiCL2	20210810_NDP52_TRIS_NiCl2.0_00015	36	8.88791e-08	2.43011e-07	1.64535e-07	-1.10118e+08	-1.71354e+07	0.601983	1.30577e-08	6.07878e-09	8.86917e-17	2.92987e-25	3.14932e-08	3.4317e-09	1.77782e-09	9.63838e-09	1.5958e-09	1.44122e-08	2.49751e-25	245	2.3365e-16	4.10353e-25	0
317	TRIS_NiCL2	20210810_NDP52_TRIS_NiCl2.0_00015	37	5.86344e-08	1.04084e-07	1.67555e-07	-6.43086e+07	-3.98452e+07	0.498319	8.07505e-09	6.21925e-09	6.00815e-17	1.63323e-25	1.88606e-08	2.80808e-09	1.5839e-09	7.04424e-09	1.51501e-09	1.26953e-08	1.31804e-25	158	1.50681e-16	2.35006e-25	0
318	TRIS_NiCL2	20210810_NDP52_TRIS_NiCl2.0_00015	38	7.72585e-08	2.85687e-07	1.78471e-07	-3.37071e+07	1.01258e+06	-0.275403	1.37388e-08	3.0549e-09	1.62125e-17	5.16713e-26	3.29436e-08	1.8768e-09	1.02685e-09	8.96122e-09	1.00056e-09	9.26449e-09	3.28986e-26	114	1.08719e-16	1.07383e-25	0
319	TRIS_NiCL2	20210810_NDP52_TRIS_NiCl2.0_00015	39	7.1064e-08	2.19522e-07	1.80281e-07	-5.75144e+07	-2.81764e+07	-0.327694	9.03658e-09	6.70512e-09	6.48499e-17	1.82627e-25	2.10811e-08	2.84274e-09	1.5547e-09	7.69757e-09	1.50575e-09	1.46484e-08	1.49852e-25	186	1.77383e-16	2.71584e-25	0
320	TRIS_NiCL2	20210810_NDP52_TRIS_NiCl2.0_00015	40	4.47256e-08	7.17541e-08	1.8326e-07	-1.12301e+08	-4.83261e+07	0.29622	7.60101e-09	5.13572e-09	5.24521e-17	1.14567e-25	1.63702e-08	2.33041e-09	1.4324e-09	6.29908e-09	1.44303e-09	1.07422e-08	8.70681e-26	126	1.20163e-16	1.69715e-25	0
321	TRIS_NiCL2	20210810_NDP52_TRIS_NiCl2.0_00015	41	5.61092e-08	4.71561e-07	1.88395e-07	-7.25641e+07	-1.87563e+07	0.286088	9.18283e-09	4.779e-09	4.1008e-17	1.10047e-25	2.06006e-08	2.51387e-09	1.39843e-09	6.89898e-09	1.40178e-09	1.12679e-08	8.31284e-26	132	1.25885e-16	1.7261e-25	0
322	TRIS_NiCL2	20210810_NDP52_TRIS_NiCl2.0_00015	42	1.09693e-07	2.68317e-07	1.9208e-07	-2.14605e+07	-4.28078e+06	0.166286	1.32779e-08	7.97169e-09	1.02997e-16	2.13343e-25	3.39698e-08	2.16637e-09	1.26475e-09	1.04384e-08	1.2014e-09	1.66016e-08	1.68197e-25	316	3.01361e-16	3.76374e-25	0
323	TRIS_NiCL2	20210810_NDP52_TRIS_NiCl2.0_00015	43	4.64417e-08	4.08883e-07	1.87404e-07	-1.85743e+08	-5.39524e+07	-0.104543	8.55881e-09	4.23907e-09	4.673e-17	1.30293e-25	1.91864e-08	2.88588e-09	1.69009e-09	6.55241e-09	1.64503e-09	7.8125e-09	1.04715e-25	117	1.1158e-16	1.85424e-25	0
324	TRIS_NiCL2	20210810_NDP52_TRIS_NiCl2.0_00015	44	5.55372e-08	1.45731e-07	1.98763e-07	-6.31996e+07	-4.36278e+07	0.941397	7.47834e-09	6.45124e-09	5.24521e-17	1.41525e-25	1.93842e-08	2.67141e-09	1.49208e-09	6.90029e-09	1.41886e-09	1.26953e-08	1.12597e-25	151	1.44005e-16	2.11771e-25	0
325	TRIS_NiCL2	20210810_NDP52_TRIS_NiCl2.0_00015	45	5.16309e-08	2.44954e-08	1.98305e-07	-1.04164e+08	-2.45498e+07	-0.434055	8.641e-09	4.11513e-09	3.05176e-17	8.35767e-26	2.01324e-08	2.48707e-09	1.3649e-09	6.28048e-09	1.28417e-09	9.6081e-09	6.48802e-26	108	1.02997e-16	1.37791e-25	0
326	TRIS_NiCL2	20210810_NDP52_TRIS_NiCl2.0_00015	46	6.27776e-08	3.85374e-07	2.02867e-07	-7.63493e+07	-3.39974e+07	0.0481483	1.00619e-08	6.19674e-09	6.96182e-17	2.30841e-25	2.25457e-08	3.37886e-09	1.77747e-09	8.05814e-09	1.70887e-09	1.35129e-08	1.98236e-25	195	1.85966e-16	3.26899e-25	0
327	TRIS_NiCL2	20210810_NDP52_TRIS_NiCl2.0_00015	47	2.02577e-07	7.31629e-08	2.09401e-07	-4.68751e+06	-2.63168e+06	0.617065	1.47349e-08	1.14135e-08	7.15256e-17	2.70384e-25	4.72398e-08	2.47084e-09	1.19276e-09	1.26115e-08	1.08249e-09	2.45379e-08	2.01025e-25	437	4.16756e-16	4.87231e-25	0
328	TRIS_NiCL2	20210810_NDP52_TRIS_NiCl2.0_00015	48	4.13914e-08	4.52129e-07	2.05566e-07	-1.43128e+08	-4.32165e+07	0.0169687	7.41016e-09	4.23548e-09	4.86374e-17	7.8654e-26	1.58973e-08	2.00394e-09	1.31875e-09	5.81873e-09	1.37318e-09	8.78906e-09	5.79695e-26	102	9.72748e-17	1.26112e-25	0
329	TRIS_NiCL2	20210810_NDP52_TRIS_NiCl2.0_00015	49	6.77298e-08	4.04821e-07	2.11631e-07	-5.93756e+07	-2.74793e+07	0.22079	1.02265e-08	6.81465e-09	5.62668e-17	2.03585e-25	2.28607e-08	3.13848e-09	1.54003e-09	8.46218e-09	1.4316e-09	1.46484e-08	1.72719e-25	219	2.08855e-16	3.18737e-25	0
330	TRIS_NiCL2	20210810_NDP52_TRIS_NiCl2.0_00015	50	7.43982e-08	2.86021e-07	2.21637e-07	-2.26039e+07	-2.75303e+06	-0.51277	9.90143e-09	4.46671e-09	3.52859e-17	5.24453e-26	2.53906e-08	1.60743e-09	1.03089e-09	6.74459e-09	9.4122e-10	1.36719e-08	3.3936e-26	114	1.08719e-16	1.0851e-25	0
331	TRIS_NiCL2	20210810_NDP52_TRIS_NiCl2.0_00015	51	5.39191e-08	1.94247e-07	2.23529e-07	-1.46529e+08	-5.14066e+07	-0.112524	8.37975e-09	4.94659e-09	5.34058e-17	1.34605e-25	1.8529e-08	2.75773e-09	1.6205e-09	6.72171e-09	1.5669e-09	9.76562e-09	1.14071e-25	132	1.25885e-16	2.01148e-25	0
332	TRIS_NiCL2	20210810_NDP52_TRIS_NiCl2.0_00015	52	1.34749e-07	2.89651e-08	2.30569e-07	-3.19138e+06	1.43003e+06	-0.406608	1.34264e-08	7.90351e-09	4.48227e-17	1.88103e-25	3.32175e-08	2.68827e-09	1.24041e-09	9.56286e-09	1.11701e-09	1.39675e-08	1.45054e-25	287	2.73705e-16	3.32692e-25	0
333	TRIS_NiCL2	20210810_NDP52_TRIS_NiCl2.0_00015	53	1.47178e-07	3.54389e-07	2.34443e-07	-6.06953e+06	187252	0.536801	1.40096e-08	9.89182e-09	6.58035e-17	3.1043e-25	3.69678e-08	3.03962e-09	1.41516e-09	1.00924e-08	1.29361e-09	2.29037e-08	2.43623e-25	365	3.48091e-16	4.83531e-25	0
334	TRIS_NiCL2	20210810_NDP52_TRIS_NiCl2.0_00015	54	1.05313e-07	7.87894e-08	2.31421e-07	-6.5735e+07	-7.98471e+06	-0.388232	1.85888e-08	6.42056e-09	1.4782e-16	4.37298e-25	4.17188e-08	3.12466e-09	1.71378e-09	1.20712e-08	1.68e-09	1.62151e-08	3.63443e-25	377	3.59535e-16	6.10192e-25	0
335	TRIS_NiCL2	20210810_NDP52_TRIS_NiCl2.0_00015	55	6.63488e-08	1.31755e-07	2.37474e-07	-7.04869e+07	-2.43181e+07	0.469538	1.05363e-08	6.45946e-09	6.86646e-17	2.28741e-25	2.59479e-08	3.26552e-09	1.68083e-09	8.60687e-09	1.64317e-09	1.46484e-08	1.96652e-25	211	2.01225e-16	3.34783e-25	0
336	TRIS_NiCL2	20210810_NDP52_TRIS_NiCl2.0_00015	56	4.10563e-08	6.20591e-08	2.37992e-07	-1.1473e+08	-6.34519e+07	0.244484	6.43568e-09	4.97991e-09	4.00543e-17	8.7179e-26	1.45176e-08	2.35477e-09	1.41035e-09	5.72441e-09	1.39485e-09	1.07422e-08	6.68077e-26	103	9.82285e-17	1.36423e-25	0
337	TRIS_NiCL2	20210810_NDP52_TRIS_NiCl2.0_00015	57	8.41638e-08	1.68933e-08	2.45424e-07	-4.26516e+07	-1.35409e+07	-0.38771	1.25143e-08	8.03015e-09	8.96454e-17	3.31597e-25	2.90353e-08	3.19776e-09	1.61041e-09	1.00718e-08	1.52582e-09	1.77487e-08	2.74594e-25	318	3.03268e-16	4.83757e-25	0
338	TRIS_NiCL2	20210810_NDP52_TRIS_NiCl2.0_00015	58	6.66839e-08	2.17157e-07	2.4354e-07	-1.02309e+08	-2.01403e+07	-0.0213001	1.2307e-08	6.27759e-09	7.9155e-17	2.50606e-25	2.62948e-08	3.04499e-09	1.59798e-09	9.21765e-09	1.49452e-09	1.32583e-08	2.11602e-25	251	2.39372e-16	3.79337e-25	0
339	TRIS_NiCL2	20210810_NDP52_TRIS_NiCl2.0_00015	59	6.69208e-08	3.19037e-07	2.45151e-07	-1.37582e+08	-3.49843e+07	-0.0300036	1.18161e-08	6.07819e-09	9.34601e-17	3.45384e-25	2.54656e-08	3.85418e-09	2.04815e-09	9.13366e-09	2.11547e-09	1.26953e-08	2.95928e-25	232	2.21252e-16	4.49078e-25	0
340	TRIS_NiCL2	20210810_NDP52_TRIS_NiCl2.0_00015	60	7.13991e-08	4.07119e-08	2.50512e-07	-2.07534e+07	-8.10515e+06	-0.59631	1.10323e-08	5.18301e-09	3.24249e-17	1.17165e-25	2.53906e-08	2.24602e-09	1.20092e-09	7.88612e-09	1.15311e-09	1.37396e-08	7.42847e-26	164	1.56403e-16	1.83011e-25	0
341	TRIS_NiCL2	20210810_NDP52_TRIS_NiCl2.0_00015	61	1.13363e-07	4.16739e-07	2.55356e-07	-6.39175e+07	-6.09202e+06	-0.409282	1.94065e-08	5.3346e-09	8.2016e-17	2.89163e-25	4.1386e-08	2.9592e-09	1.4828e-09	1.19202e-08	1.37278e-09	1.4611e-08	2.33535e-25	316	3.01361e-16	4.40298e-25	0
342	TRIS_NiCL2	20210810_NDP52_TRIS_NiCl2.0_00015	62	5.3584e-08	4.47051e-07	2.51477e-07	-1.1884e+08	-4.34549e+07	-0.165646	9.19353e-09	5.49491e-09	7.62939e-17	1.82436e-25	2.08765e-08	2.71245e-09	1.69012e-09	7.41054e-09	1.69223e-09	1.17187e-08	1.52348e-25	164	1.56403e-16	2.61022e-25	0
343	TRIS_NiCL2	20210810_NDP52_TRIS_NiCl2.0_00015	63	1.4337e-07	2.55378e-07	2.58394e-07	-5.21405e+06	1.00645e+07	-0.216508	1.24578e-08	1.03266e-08	6.10352e-17	2.4682e-25	3.54937e-08	2.84357e-09	1.39202e-09	1.00613e-08	1.30319e-09	2.19608e-08	1.85522e-25	292	2.78473e-16	3.77915e-25	0
344	TRIS_NiCL2	20210810_NDP52_TRIS_NiCl2.0_00015	64	9.14043e-08	1.42144e-07	2.58533e-07	-4.38615e+07	-1.92179e+07	-0.476887	1.0225e-08	7.79571e-09	9.72748e-17	2.3955e-25	2.65654e-08	2.87552e-09	1.61925e-09	8.9433e-09	1.53286e-09	1.85547e-08	2.0455e-25	235	2.24113e-16	3.58622e-25	0
345	TRIS_NiCL2	20210810_NDP52_TRIS_NiCl2.0_00015	65	5.64525e-07	3.13424e-07	2.85265e-07	-2.2017e+06	-257327	-0.706183	4.4888e-08	1.51738e-08	3.32832e-16	1.53555e-24	9.94465e-08	3.65656e-09	1.53342e-09	2.67768e-08	1.2979e-09	3.52105e-08	1.30075e-24	1641	1.56498e-15	2.37247e-24	0
346	TRIS_NiCL2	20210810_NDP52_TRIS_NiCl2.0_00015	66	1.39938e-07	3.54885e-07	2.67031e-07	-1.82325e+07	-9.24354e+06	0.580232	1.57653e-08	8.9352e-09	1.04904e-16	4.03118e-25	4.06536e-08	3.48251e-09	1.61428e-09	1.23415e-08	1.33501e-09	2.13251e-08	3.43678e-25	398	3.79562e-16	6.05688e-25	0
347	TRIS_NiCL2	20210810_NDP52_TRIS_NiCl2.0_00015	67	6.83019e-08	1.87521e-07	2.6988e-07	-1.0078e+08	-4.23483e+07	-0.00529366	1.14712e-08	7.03511e-09	8.96454e-17	3.75289e-25	2.39407e-08	4.27493e-09	2.07595e-09	9.27765e-09	1.93517e-09	1.46484e-08	3.38652e-25	259	2.47002e-16	5.09396e-25	0
348	TRIS_NiCL2	20210810_NDP52_TRIS_NiCl2.0_00015	68	1.34847e-07	9.51994e-08	2.76372e-07	-5.54039e+07	-9.65698e+06	0.0908544	1.8653e-08	7.95399e-09	8.7738e-17	5.85687e-25	4.43342e-08	5.2121e-09	1.92014e-09	1.37948e-08	1.50764e-09	1.65156e-08	5.14926e-25	444	4.23431e-16	8.05426e-25	0
349	TRIS_NiCL2	20210810_NDP52_TRIS_NiCl2.0_00015	69	7.92116e-08	2.36304e-07	2.79701e-07	-9.93748e+07	-1.32887e+07	-0.0940311	1.26831e-08	4.72966e-09	3.24249e-17	1.59783e-25	2.76214e-08	3.11433e-09	1.40037e-09	8.48565e-09	1.27044e-09	1.07422e-08	1.19814e-25	185	1.7643e-16	2.4231e-25	0
350	TRIS_NiCL2	20210810_NDP52_TRIS_NiCl2.0_00015	70	2.02912e-07	6.0954e-08	2.9137e-07	-1.35798e+07	-590876	-0.0610346	2.75943e-08	8.94239e-09	1.90735e-16	7.01298e-25	6.25686e-08	3.26071e-09	1.6181e-09	1.70788e-08	1.5266e-09	1.99504e-08	5.97004e-25	686	6.54221e-16	1.04774e-24	0
351	TRIS_NiCL2	20210810_NDP52_TRIS_NiCl2.0_00015	71	1.37748e-07	1.51696e-07	3.01909e-07	-2.18535e+07	-5.8779e+06	0.103228	1.56795e-08	9.41336e-09	8.4877e-17	3.5309e-25	3.50067e-08	3.28755e-09	1.51351e-09	1.14805e-08	1.35276e-09	1.35387e-08	3.00701e-25	391	3.72887e-16	5.57283e-25	0
352	TRIS_NiCL2	20210810_NDP52_TRIS_NiCl2.0_00015	72	3.52419e-07	1.10381e-07	3.25781e-07	-1.59307e+06	-505361	1.06389	2.63655e-08	1.86662e-08	3.09944e-16	1.39127e-24	6.09316e-08	3.46603e-09	1.55997e-09	1.96058e-08	1.44787e-09	4.53239e-08	1.1655e-24	1420	1.35422e-15	2.09496e-24	0
353	TRIS_NiCL2	20210810_NDP52_TRIS_NiCl2.0_00015	73	1.56372e-07	3.84304e-07	3.1077e-07	-1.61123e+07	3.14439e+06	0.653947	2.28052e-08	8.27811e-09	1.51634e-16	4.81267e-25	4.4805e-08	2.82244e-09	1.50263e-09	1.27658e-08	1.45935e-09	2.08518e-08	3.88058e-25	509	4.8542e-16	7.20524e-25	0
354	TRIS_NiCL2	20210810_NDP52_TRIS_NiCl2.0_00015	74	1.75429e-07	2.51936e-07	3.11471e-07	-1.23562e+07	123346	0.0249875	2.24086e-08	8.85017e-09	1.41144e-16	4.3515e-25	5.41442e-08	2.95465e-09	1.52815e-09	1.50485e-08	1.40254e-09	2.17918e-08	3.48006e-25	446	4.25339e-16	6.39513e-25	0
355	TRIS_NiCL2	20210810_NDP52_TRIS_NiCl2.0_00015	75	1.34986e-07	4.13194e-08	3.22976e-07	-2.44985e+07	-3.76869e+06	-0.721381	1.90065e-08	9.29663e-09	1.5831e-16	5.52837e-25	4.02647e-08	3.24884e-09	1.64889e-09	1.33102e-08	1.5552e-09	2.18813e-08	4.72626e-25	524	4.99725e-16	8.17362e-25	0
356	TRIS_NiCL2	20210810_NDP52_TRIS_NiCl2.0_00015	76	1.12889e-07	4.63543e-07	3.108e-07	-3.22595e+07	-710682	0.0951629	1.73204e-08	4.58183e-09	4.3869e-17	1.46089e-25	3.67738e-08	2.48269e-09	1.29189e-09	9.46062e-09	1.1753e-09	1.07422e-08	1.12712e-25	208	1.98364e-16	2.49678e-25	0
357	TRIS_NiCL2	20210810_NDP52_TRIS_NiCl2.0_00015	77	4.91409e-07	4.04564e-07	3.42607e-07	-2.25807e+06	-605354	0.611121	3.33995e-08	2.21371e-08	2.89917e-16	1.77253e-24	8.55036e-08	3.80435e-09	1.57816e-09	2.50149e-08	1.43425e-09	2.86176e-08	1.51277e-24	1806	1.72234e-15	2.69276e-24	0
358	TRIS_NiCL2	20210810_NDP52_TRIS_NiCl2.0_00015	78	9.27853e-08	1.99342e-07	3.25709e-07	-5.76805e+07	-1.24614e+07	-0.0174042	1.4782e-08	6.57549e-09	7.82013e-17	3.13296e-25	3.37162e-08	3.31342e-09	1.59536e-09	1.08047e-08	1.54148e-09	1.46484e-08	2.62157e-25	310	2.95639e-16	4.66779e-25	0
359	TRIS_NiCL2	20210810_NDP52_TRIS_NiCl2.0_00015	79	9.50736e-08	3.5366e-07	3.2904e-07	-3.41962e+07	-630381	-0.0354299	1.37196e-08	5.04176e-09	6.29425e-17	1.40692e-25	3.54937e-08	2.25965e-09	1.29339e-09	9.95386e-09	1.21767e-09	1.13097e-08	1.04011e-25	190	1.81198e-16	2.28592e-25	0
360	TRIS_NiCL2	20210810_NDP52_TRIS_NiCl2.0_00015	80	1.8857e-07	3.11896e-07	3.41667e-07	-7.49896e+06	704751	0.0272001	2.19071e-08	1.15777e-08	1.89781e-16	6.58995e-25	5.09781e-08	3.02455e-09	1.52816e-09	1.43959e-08	1.44132e-09	2.83203e-08	5.54163e-25	701	6.68526e-16	1.01197e-24	0
361	TRIS_NiCL2	20210810_NDP52_TRIS_NiCl2.0_00015	81	1.40273e-07	4.57976e-07	3.42368e-07	-2.52389e+07	-933934	-0.578561	1.82502e-08	7.46501e-09	9.44138e-17	3.23538e-25	4.01817e-08	3.00253e-09	1.44926e-09	1.0827e-08	1.32257e-09	2.09118e-08	2.57185e-25	364	3.47137e-16	4.95386e-25	0
362	TRIS_NiCL2	20210810_NDP52_TRIS_NiCl2.0_00015	82	7.71603e-08	2.46201e-07	3.50689e-07	-4.22903e+07	-2.60277e+07	-0.793538	1.02236e-08	7.24057e-09	6.00815e-17	1.85101e-25	2.35997e-08	2.80342e-09	1.41589e-09	8.66544e-09	1.24182e-09	1.58823e-08	1.53303e-25	228	2.17438e-16	3.04693e-25	0
363	TRIS_NiCL2	20210810_NDP52_TRIS_NiCl2.0_00015	83	1.53471e-07	2.73592e-08	3.53391e-07	-3.8773e+06	1.51793e+06	-0.484285	1.7191e-08	9.57162e-09	1.23978e-16	3.83301e-25	4.07941e-08	2.5357e-09	1.33228e-09	1.24266e-08	1.2532e-09	2.26959e-08	2.82221e-25	475	4.52995e-16	5.94125e-25	0
364	TRIS_NiCL2	20210810_NDP52_TRIS_NiCl2.0_00015	84	1.31987e-07	1.83546e-07	3.53642e-07	-3.29009e+07	-1.83429e+06	-0.0593796	1.9407e-08	6.57903e-09	1.15395e-16	3.04579e-25	4.12012e-08	2.48086e-09	1.38369e-09	1.22171e-08	1.30395e-09	1.46407e-08	2.40186e-25	372	3.54767e-16	4.83703e-25	0
365	TRIS_NiCL2	20210810_NDP52_TRIS_NiCl2.0_00015	85	9.57844e-08	2.80157e-07	3.68164e-07	-2.82307e+07	-1.02728e+07	0.477062	1.25372e-08	8.55991e-09	9.91821e-17	2.98462e-25	2.9443e-08	2.79463e-09	1.47845e-09	1.04732e-08	1.37997e-09	2.05078e-08	2.48279e-25	336	3.20435e-16	4.69325e-25	0
366	TRIS_NiCL2	20210810_NDP52_TRIS_NiCl2.0_00015	86	9.0162e-08	3.32482e-07	3.76862e-07	-5.23969e+07	-5.60085e+06	0.195929	1.46458e-08	7.00172e-09	5.81741e-17	3.00988e-25	3.05244e-08	3.59064e-09	1.57253e-09	1.02298e-08	1.39336e-09	1.60204e-08	2.57387e-25	310	2.95639e-16	4.60451e-25	0
367	TRIS_NiCL2	20210810_NDP52_TRIS_NiCl2.0_00015	87	9.27853e-08	2.10457e-08	3.76233e-07	-3.33325e+07	-7.47581e+06	-0.227274	1.42602e-08	5.67219e-09	8.10623e-17	1.87626e-25	3.29436e-08	2.37782e-09	1.34734e-09	9.62914e-09	1.25551e-09	1.36719e-08	1.43916e-25	236	2.25067e-16	2.982e-25	0
368	TRIS_NiCL2	20210810_NDP52_TRIS_NiCl2.0_00015	88	7.43982e-08	3.89324e-07	3.86562e-07	-4.53544e+07	-6.71254e+06	0.880743	1.20172e-08	6.04705e-09	7.34329e-17	1.65726e-25	2.36199e-08	2.42216e-09	1.36161e-09	8.13665e-09	1.30396e-09	1.45012e-08	1.39511e-25	221	2.10762e-16	2.83831e-25	0
369	TRIS_NiCL2	20210810_NDP52_TRIS_NiCl2.0_00015	89	7.55423e-08	8.78906e-08	3.89065e-07	-2.10799e+07	-1.01992e+06	-0.504423	1.04249e-08	6.04296e-09	5.91278e-17	1.07694e-25	2.51073e-08	1.93159e-09	1.17291e-09	7.8962e-09	1.12288e-09	1.46484e-08	8.18931e-26	184	1.75476e-16	2.02115e-25	0
370	TRIS_NiCL2	20210810_NDP52_TRIS_NiCl2.0_00015	90	5.43931e-08	4.08652e-07	3.89619e-07	-6.9455e+07	-1.49678e+07	0.547833	9.24518e-09	4.97099e-09	4.29153e-17	8.90719e-26	2.01324e-08	2.02267e-09	1.20145e-09	7.09992e-09	1.17012e-09	1.14658e-08	6.89203e-26	147	1.4019e-16	1.66204e-25	0
371	TRIS_NiCL2	20210810_NDP52_TRIS_NiCl2.0_00015	91	5.25381e-08	2.99576e-07	3.9565e-07	-7.32992e+07	-1.55836e+07	0.334246	9.34945e-09	4.17786e-09	3.71933e-17	8.5348e-26	1.97739e-08	2.16723e-09	1.23937e-09	6.36467e-09	1.19163e-09	9.76562e-09	6.24686e-26	124	1.18256e-16	1.43773e-25	0
372	TRIS_NiCL2	20210810_NDP52_TRIS_NiCl2.0_00015	92	6.39217e-08	1.80006e-07	4.03203e-07	-1.29326e+08	-1.99794e+07	-0.0821167	1.09784e-08	3.74304e-09	2.95639e-17	1.08405e-25	2.39407e-08	2.93125e-09	1.43754e-09	7.45644e-09	1.21264e-09	8.70847e-09	8.18988e-26	121	1.15395e-16	1.61885e-25	0
373	TRIS_NiCL2	20210810_NDP52_TRIS_NiCl2.0_00015	93	1.56135e-07	4.51766e-07	4.16474e-07	-1.16159e+07	-3.95308e+06	-0.827351	1.69412e-08	8.11338e-09	5.14984e-17	3.46569e-25	3.87684e-08	3.50173e-09	1.46449e-09	1.13471e-08	1.34983e-09	2.08882e-08	2.78727e-25	388	3.70026e-16	5.32251e-25	0
374	TRIS_NiCL2	20210810_NDP52_TRIS_NiCl2.0_00015	94	5.3012e-08	1.39293e-07	4.08926e-07	-1.67528e+08	-2.81638e+07	0.346451	9.20714e-09	4.29097e-09	3.91006e-17	1.0121e-25	2.16171e-08	2.55227e-09	1.40671e-09	6.80995e-09	1.32828e-09	9.82963e-09	8.26855e-26	125	1.19209e-16	1.65193e-25	0
375	TRIS_NiCL2	20210810_NDP52_TRIS_NiCl2.0_00015	95	8.30197e-08	2.90302e-07	4.11281e-07	-1.28311e+07	-5.67557e+06	0.247728	1.17295e-08	5.64878e-09	6.96182e-17	1.33553e-25	2.9443e-08	2.1567e-09	1.34652e-09	8.5296e-09	1.30457e-09	1.35387e-08	1.06396e-25	178	1.69754e-16	2.23296e-25	0
376	TRIS_NiCL2	20210810_NDP52_TRIS_NiCl2.0_00015	96	7.41613e-08	3.85387e-07	4.15869e-07	-7.51329e+07	-1.61771e+06	-0.0996541	1.34656e-08	2.7612e-09	2.86102e-17	4.50416e-26	3.05244e-08	1.62146e-09	1.01569e-09	8.08275e-09	9.78368e-10	7.3856e-09	2.83337e-26	103	9.82285e-17	9.61616e-26	0
377	TRIS_NiCL2	20210810_NDP52_TRIS_NiCl2.0_00015	97	5.3584e-08	3.3775e-07	4.22786e-07	-7.71891e+07	-6.06032e+07	0.520666	7.99141e-09	6.96371e-09	7.82013e-17	2.28084e-25	1.79273e-08	3.26603e-09	1.87714e-09	7.47595e-09	1.88067e-09	1.46484e-08	1.99564e-25	180	1.71661e-16	3.18936e-25	0
378	TRIS_NiCL2	20210810_NDP52_TRIS_NiCl2.0_00015	98	5.91083e-08	3.61717e-07	4.25591e-07	-9.03263e+07	-3.00811e+07	0.649329	9.33292e-09	6.23459e-09	8.01086e-17	1.90254e-25	2.10358e-08	2.66978e-09	1.62037e-09	7.67157e-09	1.5823e-09	1.42996e-08	1.62724e-25	187	1.78337e-16	2.85974e-25	0
379	TRIS_NiCL2	20210810_NDP52_TRIS_NiCl2.0_00015	99	5.0585e-08	2.30861e-08	4.25293e-07	-5.62928e+07	-1.60044e+07	0.36968	7.57901e-09	4.66562e-09	3.91006e-17	6.00953e-26	1.70549e-08	1.73331e-09	1.11939e-09	5.88146e-09	1.12335e-09	9.76562e-09	4.14706e-26	107	1.02043e-16	1.11899e-25	0
380	TRIS_NiCL2	20210810_NDP52_TRIS_NiCl2.0_00015	100	5.24399e-08	2.07183e-07	4.35692e-07	-9.18834e+07	-7.17218e+07	0.275787	7.61898e-09	6.14147e-09	6.48499e-17	1.618e-25	1.67161e-08	2.85358e-09	1.70433e-09	6.86079e-09	1.66738e-09	1.34064e-08	1.43636e-25	151	1.44005e-16	2.42875e-25	0
381	TRIS_NiCL2	20210810_NDP52_TRIS_NiCl2.0_00015	101	5.64443e-08	3.26299e-07	4.42396e-07	-9.44988e+07	-6.41256e+06	0.0390962	1.09962e-08	3.33953e-09	2.57492e-17	7.15011e-26	2.27981e-08	2.23828e-09	1.20745e-09	6.78763e-09	1.1571e-09	6.83594e-09	5.18443e-26	111	1.05858e-16	1.24401e-25	0
382	TRIS_NiCL2	20210810_NDP52_TRIS_NiCl2.0_00015	102	6.9446e-08	2.2028e-07	4.45716e-07	-2.1117e+07	-1.1727e+07	0.181098	8.96661e-09	5.76029e-09	4.48227e-17	1.19631e-25	2.35187e-08	2.45994e-09	1.3735e-09	7.53362e-09	1.3065e-09	1.21863e-08	9.28405e-26	149	1.42097e-16	1.90933e-25	0
383	TRIS_NiCL2	20210810_NDP52_TRIS_NiCl2.0_00015	103	8.11647e-08	1.54737e-07	4.50318e-07	-4.71332e+07	-2.73476e+06	-0.215978	1.43545e-08	4.46165e-09	5.81741e-17	1.22622e-25	3.1387e-08	2.17944e-09	1.29141e-09	9.08645e-09	1.18256e-09	1.17187e-08	8.90376e-26	163	1.55449e-16	1.9628e-25	0
384	TRIS_NiCL2	20210810_NDP52_TRIS_NiCl2.0_00015	104	1.51085e-07	2.64404e-08	4.55526e-07	-3.53022e+07	-22454.1	-0.373574	1.89621e-08	6.76561e-09	8.58307e-17	2.86517e-25	3.97642e-08	2.79833e-09	1.35258e-09	1.0154e-08	1.27579e-09	1.26953e-08	2.24269e-25	367	3.49998e-16	4.66019e-25	0
385	TRIS_NiCL2	20210810_NDP52_TRIS_NiCl2.0_00015	105	1.13264e-07	4.84005e-07	4.63593e-07	-6.6487e+07	-5.69067e+07	-1.02211	1.28047e-08	1.10969e-08	1.35422e-16	9.67466e-25	2.76559e-08	6.45489e-09	2.72905e-09	1.13065e-08	2.26126e-09	2.46673e-08	8.80991e-25	456	4.34875e-16	1.18004e-24	0
386	TRIS_NiCL2	20210810_NDP52_TRIS_NiCl2.0_00015	106	1.42226e-07	2.24646e-07	4.69693e-07	-6.26741e+06	1.0003e+06	-0.780138	1.62996e-08	8.56734e-09	5.91278e-17	2.55177e-25	3.66959e-08	2.86901e-09	1.35501e-09	1.08868e-08	1.26222e-09	2.26165e-08	2.05469e-25	333	3.17574e-16	4.2334e-25	0
387	TRIS_NiCL2	20210810_NDP52_TRIS_NiCl2.0_00015	107	9.52124e-08	4.27158e-07	4.78414e-07	-2.75154e+07	-1.59281e+07	-1.1718	1.18369e-08	8.61869e-09	1.06812e-16	3.09368e-25	2.62766e-08	2.87732e-09	1.56733e-09	9.5538e-09	1.51802e-09	2.1152e-08	2.55361e-25	311	2.96593e-16	4.59248e-25	0
388	TRIS_NiCL2	20210810_NDP52_TRIS_NiCl2.0_00015	108	7.72585e-08	7.56291e-08	4.76452e-07	-3.39513e+07	-1.74436e+07	0.0693579	1.03007e-08	7.74663e-09	9.15527e-17	2.13185e-25	2.28607e-08	2.56454e-09	1.4272e-09	8.76247e-09	1.38472e-09	1.53953e-08	1.74237e-25	251	2.39372e-16	3.38138e-25	0
389	TRIS_NiCL2	20210810_NDP52_TRIS_NiCl2.0_00015	109	7.00181e-08	3.29748e-07	4.76962e-07	-5.25723e+07	-1.86881e+07	-0.536352	9.47024e-09	6.76728e-09	5.62668e-17	1.88852e-25	2.44921e-08	2.99195e-09	1.51036e-09	8.14244e-09	1.35012e-09	1.5625e-08	1.50519e-25	197	1.87874e-16	2.79549e-25	0
390	TRIS_NiCL2	20210810_NDP52_TRIS_NiCl2.0_00015	110	5.97785e-08	1.04289e-07	4.84871e-07	-2.45065e+08	-1.7795e+07	-0.103145	1.13593e-08	3.63223e-09	4.76837e-17	1.30355e-25	2.48976e-08	2.61105e-09	1.47659e-09	7.55162e-09	1.43711e-09	7.8125e-09	9.4105e-26	130	1.23978e-16	1.79368e-25	0
391	TRIS_NiCL2	20210810_NDP52_TRIS_NiCl2.0_00016	1	9.31611e-08	3.95135e-07	2.15831e-08	-1.4913e+07	-5.24214e+06	1.23208	1.53646e-08	7.5669e-09	5.72205e-17	1.48317e-25	3.22118e-08	1.60816e-09	7.18688e-10	1.11227e-08	6.23936e-10	1.8529e-08	1.13261e-25	89	3.39508e-16	2.37745e-25	0
392	TRIS_NiCL2	20210810_NDP52_TRIS_NiCl2.0_00016	2	7.49703e-08	8.24152e-07	3.47865e-08	-3.72383e+07	-3.10081e+07	0.334084	1.23019e-08	1.0269e-08	1.14441e-16	3.66403e-25	2.62039e-08	2.88974e-09	1.20768e-09	1.12424e-08	9.7897e-10	2.14844e-08	3.27783e-25	103	3.92914e-16	4.68922e-25	0
393	TRIS_NiCL2	20210810_NDP52_TRIS_NiCl2.0_00016	3	1.34316e-07	7.00783e-07	5.07733e-08	-1.55368e+07	-4.95005e+06	-0.925556	1.53244e-08	1.077e-08	1.18256e-16	2.95422e-25	3.47744e-08	2.18221e-09	9.04319e-10	1.24956e-08	6.71196e-10	2.48592e-08	2.46967e-25	123	4.69208e-16	4.15927e-25	0
394	TRIS_NiCL2	20210810_NDP52_TRIS_NiCl2.0_00016	4	3.05602e-07	2.62127e-07	5.4067e-08	-2.10464e+06	-156381	0.183983	3.35208e-08	1.66839e-08	1.83105e-16	1.12088e-24	8.06714e-08	3.22046e-09	9.84609e-10	2.27373e-08	7.73522e-10	3.90625e-08	9.03027e-25	395	1.50681e-15	1.45553e-24	0
395	TRIS_NiCL2	20210810_NDP52_TRIS_NiCl2.0_00016	5	7.88765e-08	9.35791e-07	4.47266e-08	-2.9938e+07	-8.46302e+06	0.137277	1.31845e-08	7.8187e-09	4.57764e-17	2.20396e-25	2.88375e-08	2.38691e-09	9.46076e-10	1.05328e-08	8.10869e-10	1.75781e-08	1.69992e-25	80	3.05176e-16	2.81397e-25	0
396	TRIS_NiCL2	20210810_NDP52_TRIS_NiCl2.0_00016	6	1.58227e-07	6.10677e-07	6.25488e-08	-5.65131e+06	-99343.2	-0.174442	2.28459e-08	8.13655e-09	1.02997e-16	1.85539e-25	4.91784e-08	1.44286e-09	6.73699e-10	1.33414e-08	5.834e-10	2.30697e-08	1.3047e-25	120	4.57764e-16	2.97495e-25	0
397	TRIS_NiCL2	20210810_NDP52_TRIS_NiCl2.0_00016	7	6.71578e-08	3.91022e-07	6.2561e-08	-3.8693e+07	-1.39516e+07	1.45266	1.11657e-08	7.23588e-09	5.34058e-17	1.55337e-25	2.35997e-08	2.40088e-09	8.77111e-10	8.93782e-09	6.30845e-10	1.5625e-08	1.21509e-25	64	2.44141e-16	2.0905e-25	0
398	TRIS_NiCL2	20210810_NDP52_TRIS_NiCl2.0_00016	8	2.45586e-07	6.74004e-07	7.76246e-08	-1.19368e+07	270108	-0.0749626	3.12132e-08	1.37295e-08	1.297e-16	1.16541e-24	6.86934e-08	5.34787e-09	1.32569e-09	2.05532e-08	8.46955e-10	3.125e-08	1.02534e-24	283	1.07956e-15	1.41234e-24	0
399	TRIS_NiCL2	20210810_NDP52_TRIS_NiCl2.0_00016	9	5.93453e-08	9.56567e-07	7.72765e-08	-4.49827e+07	-2.4813e+07	0.859185	9.70093e-09	7.80629e-09	4.19617e-17	1.62122e-25	2.11263e-08	2.26581e-09	9.36192e-10	8.66658e-09	7.34696e-10	1.65728e-08	1.2858e-25	61	2.32697e-16	2.12813e-25	0
400	TRIS_NiCL2	20210810_NDP52_TRIS_NiCl2.0_00016	10	8.32567e-08	1.19479e-07	9.87102e-08	-2.75924e+07	-8.28094e+06	-0.0558795	1.52551e-08	8.20483e-09	8.01086e-17	2.49024e-25	3.34321e-08	1.98506e-09	8.93914e-10	1.1754e-08	8.09445e-10	1.75781e-08	1.96091e-25	101	3.85284e-16	3.3783e-25	0
401	TRIS_NiCL2	20210810_NDP52_TRIS_NiCl2.0_00016	11	1.07168e-07	1.51075e-07	1.10415e-07	-9.10246e+06	-6.10134e+06	-0.689217	1.42034e-08	1.36901e-08	1.2207e-16	3.5941e-25	3.52105e-08	2.3092e-09	8.982e-10	1.3994e-08	7.53995e-10	2.81755e-08	3.10944e-25	154	5.87463e-16	5.21683e-25	0
402	TRIS_NiCL2	20210810_NDP52_TRIS_NiCl2.0_00016	12	9.49754e-08	3.79686e-07	1.10352e-07	-2.48254e+07	-9.70018e+06	-0.795295	1.51838e-08	1.06053e-08	1.06812e-16	3.6182e-25	3.47744e-08	2.37806e-09	9.9777e-10	1.28707e-08	9.3185e-10	2.3774e-08	3.03623e-25	129	4.92096e-16	4.83963e-25	0
403	TRIS_NiCL2	20210810_NDP52_TRIS_NiCl2.0_00016	13	8.27828e-08	2.3163e-07	1.21296e-07	-4.62455e+07	-1.45312e+06	-0.156055	1.69224e-08	4.28318e-09	3.8147e-17	8.88291e-26	3.56412e-08	1.48829e-09	6.98508e-10	1.01084e-08	5.51632e-10	1.06097e-08	6.16183e-26	53	2.02179e-16	1.35301e-25	0
404	TRIS_NiCL2	20210810_NDP52_TRIS_NiCl2.0_00016	14	2.62633e-07	9.68413e-08	1.50988e-07	-2.01466e+06	-571320	-1.43317	2.56158e-08	1.74391e-08	1.44958e-16	5.7866e-25	6.0326e-08	2.44915e-09	8.14269e-10	1.89788e-08	6.45617e-10	4.25046e-08	4.63251e-25	278	1.06049e-15	8.45528e-25	0
405	TRIS_NiCL2	20210810_NDP52_TRIS_NiCl2.0_00016	15	2.07194e-07	7.97487e-07	1.45629e-07	-5.95095e+06	-2.1999e+06	-1.46889	1.82288e-08	1.65044e-08	1.44958e-16	6.27423e-25	4.3891e-08	2.77351e-09	1.01258e-09	1.49914e-08	8.34774e-10	3.61478e-08	5.02831e-25	209	7.97272e-16	7.8942e-25	0
406	TRIS_NiCL2	20210810_NDP52_TRIS_NiCl2.0_00016	16	8.44008e-08	8.33537e-07	1.48447e-07	-2.58114e+07	-1.6057e+07	-0.0751914	1.23678e-08	1.09244e-08	1.02997e-16	3.4182e-25	2.95561e-08	2.76346e-09	1.09341e-09	1.17325e-08	9.41335e-10	2.14844e-08	2.93595e-25	107	4.08173e-16	4.40035e-25	0
407	TRIS_NiCL2	20210810_NDP52_TRIS_NiCl2.0_00016	17	6.83019e-08	3.98019e-07	1.57261e-07	-4.66029e+07	-9.54563e+06	-0.363112	1.29559e-08	5.67416e-09	4.95911e-17	1.09185e-25	2.65654e-08	1.7226e-09	8.03242e-10	8.9999e-09	7.14225e-10	1.39754e-08	8.99675e-26	56	2.13623e-16	1.66689e-25	0
408	TRIS_NiCL2	20210810_NDP52_TRIS_NiCl2.0_00016	18	1.18609e-07	8.62174e-07	1.74316e-07	-2.09288e+07	-38642.8	-0.0418777	2.73317e-08	2.91867e-09	8.7738e-17	4.86716e-26	5.48268e-08	6.44422e-10	4.78302e-10	1.43358e-08	4.75846e-10	7.65349e-09	2.02636e-26	60	2.28882e-16	1.02799e-25	0
409	TRIS_NiCL2	20210810_NDP52_TRIS_NiCl2.0_00016	19	7.17342e-08	2.9834e-07	1.85059e-07	-8.01289e+07	-1.03117e+06	-0.107758	1.52022e-08	4.46693e-09	3.8147e-17	1.09875e-25	2.95561e-08	2.03619e-09	8.04368e-10	9.39224e-09	6.65424e-10	1.04945e-08	7.78928e-26	52	1.98364e-16	1.53053e-25	0
410	TRIS_NiCL2	20210810_NDP52_TRIS_NiCl2.0_00016	20	1.29461e-07	6.8396e-08	1.98657e-07	-1.02829e+07	-3.78782e+06	0.351545	1.81643e-08	1.13963e-08	1.297e-16	2.77521e-25	3.95478e-08	1.691e-09	7.4731e-10	1.4332e-08	6.65666e-10	2.41315e-08	2.27784e-25	160	6.10352e-16	4.4922e-25	0
411	TRIS_NiCL2	20210810_NDP52_TRIS_NiCl2.0_00016	21	1.82138e-07	7.35439e-07	2.10748e-07	-5.0704e+06	203456	-0.670602	2.28465e-08	1.11814e-08	1.06812e-16	2.50076e-25	5.07812e-08	1.72121e-09	7.53433e-10	1.56065e-08	6.44048e-10	3.35937e-08	1.8652e-25	134	5.11169e-16	3.70206e-25	0
412	TRIS_NiCL2	20210810_NDP52_TRIS_NiCl2.0_00016	22	6.43956e-08	8.74512e-07	1.96322e-07	-1.60646e+08	-3.4856e+07	-0.416911	1.25019e-08	5.9534e-09	8.01086e-17	3.0102e-25	2.72039e-08	3.43846e-09	1.57072e-09	9.11051e-09	1.26389e-09	1.36719e-08	2.68244e-25	60	2.28882e-16	3.50635e-25	0
413	TRIS_NiCL2	20210810_NDP52_TRIS_NiCl2.0_00016	23	1.73852e-07	1.15493e-07	2.18769e-07	-1.44224e+07	-4.92374e+06	0.120934	2.0247e-08	1.72833e-08	1.79291e-16	1.19091e-24	5.1601e-08	4.64358e-09	1.4689e-09	1.84392e-08	1.0758e-09	3.45892e-08	1.05715e-24	253	9.65118e-16	1.4048e-24	0
414	TRIS_NiCL2	20210810_NDP52_TRIS_NiCl2.0_00016	24	8.71629e-08	5.37968e-07	2.11145e-07	-1.03085e+07	-2.7581e+06	0.223678	1.09842e-08	8.05779e-09	4.95911e-17	1.13673e-25	2.47053e-08	1.62421e-09	7.37812e-10	8.78264e-09	6.1416e-10	1.74384e-08	8.6396e-26	66	2.5177e-16	1.78861e-25	0
415	TRIS_NiCL2	20210810_NDP52_TRIS_NiCl2.0_00016	25	1.4556e-07	5.02236e-07	2.25468e-07	-2.36685e+06	-1.56254e+06	-0.552894	2.01277e-08	1.14836e-08	7.62939e-17	4.28545e-25	4.3891e-08	2.45484e-09	8.97106e-10	1.37595e-08	7.97082e-10	2.7935e-08	3.28337e-25	166	6.3324e-16	5.55365e-25	0
416	TRIS_NiCL2	20210810_NDP52_TRIS_NiCl2.0_00016	26	8.71629e-08	8.04226e-07	2.25408e-07	-3.31995e+07	-2.10571e+07	-0.150145	1.28804e-08	1.06406e-08	1.2207e-16	3.99858e-25	2.84379e-08	2.81969e-09	1.21534e-09	1.18016e-08	9.75604e-10	2.14844e-08	3.52075e-25	110	4.19617e-16	5.03287e-25	0
417	TRIS_NiCL2	20210810_NDP52_TRIS_NiCl2.0_00016	27	3.26555e-07	6.37272e-07	2.5222e-07	-1.07767e+06	-455899	0.00658277	2.88236e-08	1.91594e-08	2.25067e-16	8.87812e-25	6.7799e-08	2.69797e-09	9.2907e-10	1.98206e-08	7.19762e-10	2.53906e-08	7.50232e-25	355	1.35422e-15	1.23581e-24	0
418	TRIS_NiCL2	20210810_NDP52_TRIS_NiCl2.0_00016	28	2.18242e-07	8.0798e-07	2.90976e-07	-3.12232e+06	336316	-0.933415	3.17511e-08	1.13277e-08	7.62939e-17	4.90729e-25	6.9274e-08	2.3304e-09	7.73156e-10	1.8859e-08	6.78004e-10	3.25635e-08	4.11576e-25	269	1.02615e-15	7.79848e-25	0
419	TRIS_NiCL2	20210810_NDP52_TRIS_NiCl2.0_00016	29	7.05901e-08	1.75572e-07	2.7753e-07	-3.52566e+07	-2.54581e+07	0.940918	1.05256e-08	9.82993e-09	8.39233e-17	2.48689e-25	2.48592e-08	2.39471e-09	1.0566e-09	1.01598e-08	9.20483e-10	1.95312e-08	2.17767e-25	84	3.20435e-16	3.33692e-25	0
420	TRIS_NiCL2	20210810_NDP52_TRIS_NiCl2.0_00016	30	1.34986e-07	3.56652e-07	2.7883e-07	-1.03995e+07	-1.68847e+06	-0.183533	2.13304e-08	1.00709e-08	2.5177e-16	3.97845e-25	4.78814e-08	1.65046e-09	8.96428e-10	1.51699e-08	9.27815e-10	2.34375e-08	3.17147e-25	161	6.14166e-16	5.38702e-25	0
421	TRIS_NiCL2	20210810_NDP52_TRIS_NiCl2.0_00016	31	6.04894e-08	6.17022e-07	2.8031e-07	-5.84565e+07	-2.76229e+07	0.417887	9.83173e-09	6.80831e-09	4.95911e-17	1.31384e-25	2.22691e-08	2.12098e-09	9.59541e-10	8.41583e-09	7.67477e-10	1.5625e-08	1.15041e-25	53	2.02179e-16	1.90213e-25	0
422	TRIS_NiCL2	20210810_NDP52_TRIS_NiCl2.0_00016	32	8.44008e-08	7.7531e-07	2.95916e-07	-4.21041e+07	-9.25686e+06	0.690231	1.56337e-08	8.62018e-09	1.41144e-16	3.41622e-25	3.25065e-08	2.25405e-09	1.09251e-09	1.17893e-08	1.00305e-09	1.9335e-08	2.97355e-25	109	4.15802e-16	4.47767e-25	0
423	TRIS_NiCL2	20210810_NDP52_TRIS_NiCl2.0_00016	33	1.13836e-07	4.04857e-07	3.00493e-07	-5.52149e+06	-2.43159e+06	-0.280963	1.87063e-08	8.68311e-09	8.7738e-17	2.23487e-25	4.12012e-08	1.61675e-09	7.32883e-10	1.39534e-08	6.44794e-10	2.00558e-08	1.64894e-25	122	4.65393e-16	3.32881e-25	0
424	TRIS_NiCL2	20210810_NDP52_TRIS_NiCl2.0_00016	34	1.8052e-07	6.31631e-08	3.11379e-07	-4.47371e+06	-492033	0.462539	1.8703e-08	1.23078e-08	4.95911e-17	3.13111e-25	4.45381e-08	2.30774e-09	7.82404e-10	1.38308e-08	6.9665e-10	2.92969e-08	2.47724e-25	162	6.17981e-16	4.69434e-25	0
425	TRIS_NiCL2	20210810_NDP52_TRIS_NiCl2.0_00016	35	1.40036e-07	2.15254e-07	3.16406e-07	-1.22817e+07	444359	0.537934	2.27171e-08	8.7522e-09	5.72205e-17	3.40215e-25	4.64253e-08	2.59871e-09	8.82876e-10	1.38945e-08	7.91025e-10	2.56791e-08	2.61228e-25	138	5.26428e-16	4.51708e-25	0
426	TRIS_NiCL2	20210810_NDP52_TRIS_NiCl2.0_00016	36	1.16125e-07	4.48089e-07	3.21306e-07	-1.43728e+07	-5.71909e+06	0.902115	1.49646e-08	1.01873e-08	9.15527e-17	2.86292e-25	3.60138e-08	2.11551e-09	8.94522e-10	1.21298e-08	7.68195e-10	2.47053e-08	2.24126e-25	115	4.3869e-16	3.8183e-25	0
427	TRIS_NiCL2	20210810_NDP52_TRIS_NiCl2.0_00016	37	9.43052e-08	7.0474e-07	3.21627e-07	-3.17231e+07	-7.13069e+06	-0.725722	1.61687e-08	8.29169e-09	9.15527e-17	2.75459e-25	3.32605e-08	2.38221e-09	9.81608e-10	1.15433e-08	8.18198e-10	2.01254e-08	2.3831e-25	104	3.96729e-16	3.83144e-25	0
428	TRIS_NiCL2	20210810_NDP52_TRIS_NiCl2.0_00016	38	1.22123e-07	8.87084e-07	3.20857e-07	-6.92963e+06	-1.31141e+06	-0.283591	1.81457e-08	9.68119e-09	9.15527e-17	2.66955e-25	4.1432e-08	1.70904e-09	7.64649e-10	1.36029e-08	7.0927e-10	2.28524e-08	1.92356e-25	131	4.99725e-16	3.72319e-25	0
429	TRIS_NiCL2	20210810_NDP52_TRIS_NiCl2.0_00016	39	1.0488e-07	9.69746e-07	3.23711e-07	-1.56287e+07	-3.39539e+06	-1.48018	1.54547e-08	9.06634e-09	1.18256e-16	2.46246e-25	3.233e-08	1.78599e-09	9.07205e-10	1.13148e-08	8.81689e-10	2.14844e-08	1.87745e-25	100	3.8147e-16	3.35751e-25	0
430	TRIS_NiCL2	20210810_NDP52_TRIS_NiCl2.0_00016	40	8.6689e-08	8.09446e-07	3.22777e-07	-3.85131e+07	-3.97022e+06	-0.31182	1.42979e-08	6.15801e-09	4.95911e-17	1.78483e-25	3.64874e-08	2.79526e-09	1.00485e-09	1.05754e-08	7.06162e-10	1.5625e-08	1.47901e-25	63	2.40326e-16	2.3422e-25	0
431	TRIS_NiCL2	20210810_NDP52_TRIS_NiCl2.0_00016	41	6.7828e-08	4.19146e-07	3.25023e-07	-4.76885e+07	-1.3208e+07	0.26341	1.23748e-08	6.99027e-09	5.72205e-17	1.98739e-25	2.53906e-08	2.4217e-09	9.72882e-10	9.45582e-09	7.82392e-10	1.5625e-08	1.46629e-25	68	2.59399e-16	2.46e-25	0
432	TRIS_NiCL2	20210810_NDP52_TRIS_NiCl2.0_00016	42	8.48747e-08	3.05013e-07	3.3554e-07	-4.10555e+06	444236	-1.5094	1.00306e-08	8.12076e-09	6.10352e-17	6.31033e-26	2.27772e-08	8.84208e-10	5.60141e-10	8.1133e-09	5.46431e-10	2.00429e-08	3.55161e-26	54	2.05994e-16	1.0939e-25	0
433	TRIS_NiCL2	20210810_NDP52_TRIS_NiCl2.0_00016	43	1.09456e-07	3.52958e-08	3.4367e-07	-1.75496e+07	-1.96374e+06	0.334166	1.83785e-08	7.43886e-09	9.53674e-17	2.07047e-25	3.83728e-08	1.67735e-09	7.84133e-10	1.15634e-08	7.04368e-10	1.95846e-08	1.49898e-25	98	3.7384e-16	2.841e-25	0
434	TRIS_NiCL2	20210810_NDP52_TRIS_NiCl2.0_00016	44	2.69301e-07	2.91522e-07	3.66987e-07	-1.87155e+06	-648587	0.0819276	2.8449e-08	1.81152e-08	1.60217e-16	8.57694e-25	6.54807e-08	2.32575e-09	8.70667e-10	2.03675e-08	8.04373e-10	3.90625e-08	6.95406e-25	370	1.41144e-15	1.20856e-24	0
435	TRIS_NiCL2	20210810_NDP52_TRIS_NiCl2.0_00016	45	1.61185e-07	6.45525e-08	3.74737e-07	-6.74151e+06	-232921	-0.669785	2.56979e-08	8.88904e-09	1.18256e-16	2.83315e-25	5.06684e-08	1.61001e-09	7.08529e-10	1.53562e-08	6.19972e-10	2.29494e-08	2.08162e-25	167	6.37054e-16	4.4038e-25	0
436	TRIS_NiCL2	20210810_NDP52_TRIS_NiCl2.0_00016	46	1.03736e-07	1.9334e-07	3.73966e-07	-2.10134e+07	-4.43239e+06	0.460598	1.6888e-08	7.97944e-09	8.01086e-17	2.33464e-25	3.93059e-08	1.9717e-09	8.55052e-10	1.23902e-08	7.50773e-10	1.97642e-08	1.838e-25	102	3.89099e-16	3.23902e-25	0
437	TRIS_NiCL2	20210810_NDP52_TRIS_NiCl2.0_00016	47	5.72533e-08	4.94174e-07	3.83385e-07	-4.41291e+07	-3.10129e+07	-0.480529	9.28392e-09	7.71783e-09	7.24792e-17	1.56835e-25	2.11263e-08	1.92455e-09	9.75665e-10	8.58134e-09	8.41687e-10	1.5625e-08	1.31624e-25	58	2.21252e-16	2.11093e-25	0
438	TRIS_NiCL2	20210810_NDP52_TRIS_NiCl2.0_00016	48	8.16387e-08	6.12467e-07	3.86068e-07	-1.68574e+07	-5.42131e+06	0.391935	1.35477e-08	7.23342e-09	8.01086e-17	1.08205e-25	2.95561e-08	1.34598e-09	6.79032e-10	1.02646e-08	6.09924e-10	1.72937e-08	8.30254e-26	72	2.74658e-16	1.82407e-25	0
439	TRIS_NiCL2	20210810_NDP52_TRIS_NiCl2.0_00016	49	1.0555e-07	4.83306e-08	4.10083e-07	-1.66662e+07	-2.62365e+06	0.509118	1.73307e-08	7.87145e-09	8.01086e-17	2.249e-25	3.68515e-08	1.9977e-09	8.31203e-10	1.13163e-08	6.96702e-10	1.83427e-08	1.83406e-25	106	4.04358e-16	3.28385e-25	0
440	TRIS_NiCL2	20210810_NDP52_TRIS_NiCl2.0_00016	50	7.65883e-08	4.51712e-07	4.13394e-07	-5.03479e+07	-7.42809e+06	0.650571	1.37447e-08	6.9457e-09	9.53674e-17	2.03116e-25	2.88375e-08	1.90575e-09	9.58134e-10	9.97165e-09	9.09063e-10	1.67479e-08	1.62993e-25	76	2.89917e-16	2.71128e-25	0
441	TRIS_NiCL2	20210810_NDP52_TRIS_NiCl2.0_00016	51	8.99251e-08	5.36745e-07	4.15403e-07	-3.679e+07	-1.16472e+07	0.0400704	1.57339e-08	9.33904e-09	8.01086e-17	4.05701e-25	3.37162e-08	3.50841e-09	1.1916e-09	1.25324e-08	9.3259e-10	1.95312e-08	3.64087e-25	118	4.50134e-16	5.28527e-25	0
[truncated: 1,268 more rows]

## Sheet: Figure 5
	Figure 5B							Figure 5D									Figure 5E
[truncated: 210 more rows]

[truncated: 20 more sheets: Figure 6, Fig 6D, Figure 7, Figure 8, Figure 9, Supp 1, Supp 2, Supp 3, Supp 3 Full Gels, Supp 4, Supp 5, Supp 6, C Term NDP52 SF6B C, Supp 7, Supp 8, Supp 9, Supp 10, Supp 12, Supp 13, Supp 14]
